# Supplementary material for: Constraint aware and uncertainty informed QSAR modeling of Tetrahymena pyriformis toxicity using physicochemical descriptors
Source: Sci Rep. 2026 Apr 29;16:16577. doi: 10.1038/s41598-026-50786-7 (PMC13219610; doi:10.1038/s41598-026-50786-7)
Supplement: Supplementary file 1 — Supplementary Material 1 [file 41598_2026_50786_MOESM1_ESM.xlsx]

## Sheet: Data
Index	CAS	MW	A	LogP	NRB	nROH	GATS1p	nDB	B	pIGC50
1715	7781-98-8	166.173	0.559563	1.95507	3	0	1.142	1	0.723226	3.48
304	64063-37-2	176.042	0.226647	3.19295	0	0	0.572	0	0.354217	3.69
1108	928-94-9	100.158	0.312636	1.66798	3	1	1.458	1	0.381539	2.223
1704	928-97-2	100.158	0.312636	1.66798	3	1	1.458	1	0.381539	2.223
958	14143-32-9	156.609	0.67022	3.32728	1	0	0.818	0	0.379536	4.08
781	10519-20-7	168.232	0	3.27525	7	0	1.458	1	0.450244	4.24
944	111-42-2	105.135	0.641986	-1.26527	4	2	1.75	0	1.18512	1.206
1692	573-56-8	184.106	0	2.21065	2	0	0.716	4	0.361908	3.83
1287	106-47-8	127.571	0.283425	1.83619	0	0	0.597	0	0.417297	3.05
1629	24964-64-5	131.131	0	1.22774	2	0	0.859	1	0.548492	2.98
348	23144-52-7	164.672	0.313341	2.96746	7	1	1.286	0	0.323961	3.488
1349	95-16-9	135.187	0	1.83757	0	0	0.981	1	0.351483	2.97
466	3777-69-3	138.206	0	3.69956	4	0	1.343	0	0.163534	3.92
312	108-89-4	93.1262	0	1.24188	0	0	1.11	0	0.399864	2.12
814	5328-01-8	172.223	0	3.90358	2	0	1.019	0	0.389529	4.25
1673	110-73-6	89.1358	0.379563	-0.321354	3	1	1.797	0	0.842018	1.351
259	927-67-3	118.201	0.344612	0.282721	3	0	0.84	1	0.83689	2.31
811	1822-73-7	136.215	0	2.80686	2	0	0.767	1	0.2965	3.42
1138	613-50-3	174.156	0	1.63299	1	0	0.806	2	0.554293	3.46
1504	583-78-8	163.001	0.521483	2.81447	0	0	0.5	0	0.227713	4.13
1478	446-36-6	157.099	0.302363	2.12186	1	0	0.79	2	0.300375	4.12
469	5736-88-9	178.227	0	2.98515	5	0	1.238	1	0.626055	3.716
647	627-05-4	103.119	0.00070485	1.57934	3	0	1.674	2	0.250801	2.31
987	90-15-3	144.17	0.499046	2.83658	0	0	0.758	0	0.447041	3.75
1273	122-94-1	166.216	0.499046	2.80028	4	0	1.23	0	0.600989	3.7
1121	1679-47-6	100.115	0	-0.0260657	0	0	1.507	1	0.488773	1.81
707	1576-95-0	86.1319	0.312636	1.18268	2	1	1.45	1	0.37844	1.895
1657	95-81-8	141.597	0.226647	2.37145	0	0	0.708	0	0.418171	3.2
1386	89-84-9	152.147	0.796352	1.23748	1	0	0.906	1	0.592665	3.25
1639	56816-01-4	132.157	0.312636	0.308984	4	1	1.714	1	0.673326	1.47
1151	24915-95-5	132.157	0.312636	0.308984	4	1	1.714	1	0.673326	1.47
1041	617-90-3	93.0833	0	1.27435	1	0	1.039	0	0.295216	2.29
1451	119-33-5	153.135	0.111554	2.40184	1	0	0.894	2	0.353988	3.57
732	33738-48-6	170.207	0	3.18112	1	0	0.878	1	0.46257	4.123
808	127-66-2	146.185	0.397827	1.58857	2	1	0.907	0	0.629394	2.82
1571	1527-89-5	133.147	0	1.83817	2	0	1.074	0	0.473032	3.01
1067	1761-61-1	201.017	0.303968	2.64372	1	0	0.553	1	0.343057	4.107
379	101-18-8	185.221	0.626729	3.06765	2	0	0.835	0	0.633779	4.01
872	1122-91-4	185.018	0	2.24734	1	0	0.595	1	0.401031	3.587
119	5343-92-0	104.147	0.540286	-0.0770146	3	2	1.615	0	0.62067	1.373
1453	121-73-3	157.554	0	2.58069	1	0	0.617	2	0.209291	3.73
1768	879-39-0	260.888	0	3.94674	1	0	0.3	2	0.058234	4.78
155	5875-25-2	151.99	0.487368	-0.113147	1	0	0.655	1	0.605037	3.004
1687	526-75-0	122.164	0.499046	2.40582	0	0	1.02	0	0.390244	3.12
1131	104-54-1	134.175	0.312636	1.9727	2	1	0.958	1	0.461468	2.92
624	110-94-1	132.114	1.14308	-0.0280311	4	2	1.387	2	0.693992	2.361
1488	505-29-3	120.238	0	1.92945	0	0	1.245	2	0.265507	2.89
1537	622-62-8	138.163	0.499046	1.82966	2	0	1.162	0	0.59479	3.01
354	2049-96-9	192.254	0	3.88199	6	0	1.259	1	0.458889	4.37
1452	120-47-8	166.173	0.663558	2.08121	3	0	1.142	1	0.723226	3.57
1231	121-98-2	166.173	0	1.79987	3	0	1.308	1	0.659515	3.31
1464	136-36-7	214.216	0.499046	2.74509	3	0	0.908	1	0.750222	4.11
1156	1191-43-1	150.307	0	3.09575	5	0	1.158	0	0.271705	3.626
1052	230-46-6	180.205	0	2.28551	0	0	0.849	0	0.799432	4.07
387	1124-04-5	156.609	0.330674	3.04326	0	0	0.818	0	0.298232	3.69
154	107-92-6	88.1048	0.57154	0.580169	2	1	1.56	1	0.363447	2.428
717	20017-67-8	212.286	0.312636	3.58477	4	1	0.942	0	0.515018	4.04
357	19393-92-1	225.897	0	4.05425	0	0	0.467	0	0.0356609	4.34
1772	305-85-1	390.902	0.417662	3.71458	1	0	0.426	2	0.333102	4.81
821	98-03-3	112.15	0	1.26548	1	0	0.698	1	0.343966	2.95
90	108-90-7	112.556	0	2.77445	0	0	0.699	0	0.11234	2.87
1600	5331-48-6	101.147	0.255321	0.161382	2	0	1.676	1	0.595711	1.502
1268	123-07-9	122.164	0.499046	2.48115	1	0	1.02	0	0.392664	3.21
106	80-46-6	164.244	0.499046	3.69487	2	0	1.154	0	0.436386	4.23
1789	5707-44-8	182.26	0	4.78789	2	0	0.931	0	0.215602	4.97
1776	1674-37-9	204.307	0	4.58356	7	0	1.213	1	0.441414	4.89
136	143-08-8	144.254	0.312636	3.33046	7	1	1.585	0	0.327551	3.855
218	133-13-1	188.22	0	1.806	7	0	1.733	2	0.734032	2.758
182	827-54-3	154.207	0	4.12097	1	0	0.837	1	0.228102	4.24
234	99-77-4	195.172	0	2.46632	4	0	1.139	3	0.546543	3.71
1210	24629-25-2	117.189	0.456422	0.186994	3	1	1.557	0	1.00614	2.341
966	5446-92-4	154.123	0	1.21118	2	0	1.237	2	0.709159	2.99
1686	500-99-2	154.163	0.499046	1.56098	2	0	1.302	0	0.730884	2.91
1707	1008-88-4	155.196	0	2.51721	1	0	0.89	0	0.495758	3.47
173	7463-51-6	201.06	0.67022	3.4729	0	0	0.671	0	0.377325	4.27
1256	89104-46-1	150.217	0.312636	2.3727	3	1	1.118	0	0.428891	2.89
1185	584-93-0	181.027	0.793066	1.60896	3	1	0.836	1	0.393872	2.958
1646	83-41-0	151.162	0	2.81511	1	0	1.014	2	0.213561	3.56
1369	100-37-8	117.189	0.22765	0.481203	4	1	1.837	0	0.9054	1.505
1658	99-54-7	191.999	0	3.13636	1	0	0.478	2	0.196358	4.16
120	106-65-0	146.141	0	0.373224	5	0	1.851	2	0.697125	1.943
940	105-07-7	131.131	0	1.20548	2	0	0.859	1	0.548492	3.04
1576	2042-14-0	153.135	0.689856	2.25936	1	0	0.894	2	0.486516	3.74
1427	103-69-5	121.179	0.129747	2.51095	2	0	1.117	0	0.408629	3.07
1206	99-57-0	154.123	0.754821	0.899055	1	0	0.701	2	0.642537	3.47
657	100-52-7	106.122	0	1.52042	1	0	0.927	1	0.403734	2.8
1411	99-52-5	152.15	0.283425	1.60221	1	0	0.863	2	0.528055	3.49
115	106-42-3	106.165	0	3.02725	0	0	1.063	0	0.11661	3.25
200	600-36-2	116.201	0.312636	1.66669	2	1	1.61	0	0.404181	2.295
1248	937-39-3	150.177	0.466057	0.184468	2	0	0.902	1	1.1044	2.52
217	120-82-1	181.446	0	3.71087	0	0	0.499	0	0.0302474	4.08
1691	565-62-8	98.1426	0	1.01645	1	0	1.414	2	0.425262	2.66
425	65262-96-6	158.582	0.689856	2.46071	1	0	0.874	0	0.458918	3.76
1082	142-61-0	134.603	0	2.60801	4	0	1.2	1	0.345499	3.34
80	4548-45-2	158.542	0	1.34207	1	0	0.67	2	0.493226	3.8
650	107-19-7	56.0631	0.397827	-0.373819	1	1	1.054	0	0.365338	1.926
328	544-40-1	146.294	0	3.75112	6	0	1.195	0	0.174953	4.04
1097	17700-09-3	226.444	0	3.55909	1	0	0.379	2	0.132405	4.51
1680	372-19-0	111.117	0.295499	1.52207	0	0	0.82	0	0.377491	2.9
1002	3011-34-5	167.119	0.276066	1.85538	2	0	0.802	3	0.641792	3.61
1730	1653-31-2	200.36	0.312636	5.04065	10	1	1.558	0	0.367557	5.17
850	110-53-2	151.044	0.00070485	3.14413	3	0	0.921	0	0.0388172	3.484
1438	107-82-4	151.044	0.00070485	2.91308	2	0	0.921	0	0.0664266	3.25
1433	105-67-9	122.164	0.499046	2.40582	0	0	1.02	0	0.390244	3.14
1400	95-87-4	122.164	0.499046	2.40582	0	0	1.02	0	0.390244	3.14
1684	488-17-5	124.137	0.773661	1.53512	0	0	0.904	0	0.532555	3.28
393	615-74-7	142.582	0.330674	2.63329	0	0	0.737	0	0.297552	3.54
1443	108-69-0	121.179	0.226647	1.95708	0	0	0.992	0	0.431784	2.64
1535	621-59-0	152.147	0.335132	1.09138	2	0	1.098	1	0.759747	2.86
990	6032-29-7	88.1477	0.312636	1.15818	2	1	1.657	0	0.342764	1.84
180	4839-46-7	160.167	1.14308	0.700385	4	2	1.419	2	0.734615	2.336
129	110-42-9	186.29	0	4.14843	9	0	1.639	1	0.385158	4.378
1385	89-61-2	191.999	0	2.88383	1	0	0.478	2	0.196164	4.13
1272	3209-22-1	191.999	0	3.00627	1	0	0.478	2	0.196358	4.07
286	7424-54-6	128.168	0	0.81907	4	0	1.495	2	0.652879	2.618
97	6920-22-5	118.174	0.540286	0.408295	4	2	1.594	0	0.623769	1.733
672	614-47-1	208.255	0	3.7111	3	0	0.868	2	0.57843	4.51
1409	99-08-1	137.136	0	2.40513	1	0	0.942	2	0.212881	3.42
907	104-92-7	187.034	0	3.06971	1	0	0.732	0	0.315354	3.4
152	108-68-9	122.164	0.499046	2.40582	0	0	1.02	0	0.390244	3.11
1049	35975-00-9	189.171	0.176897	1.35951	1	0	0.729	2	0.825156	3.92
417	525-82-6	222.238	0	3.42396	1	0	0.86	2	0.780736	4.41
1327	5292-43-3	195.054	0.00070485	1.94962	3	0	1.016	1	0.403803	5.409
588	824-46-4	140.136	0.773661	0.566669	1	0	1.069	0	0.67865	5.2
93	88-89-1	229.104	0.0243994	1.90065	3	0	0.647	6	0.45886	2.84
855	623-47-2	98.0997	0.0851908	0.444149	3	0	1.427	1	0.422946	4.7
607	1423-60-5	68.0738	0.0851908	-0.183847	1	0	1.122	1	0.396174	4.96
634	922-67-8	84.0732	0.0851908	-0.0411604	2	0	1.417	1	0.419846	4.77
1092	91-19-0	130.146	0	1.24767	0	0	0.946	0	0.554388	2.7
1482	459-57-4	124.112	0	1.51717	1	0	0.925	1	0.406832	2.873
790	1731-84-6	172.264	0	3.66312	8	0	1.653	1	0.382059	4.04
1553	645-56-7	136.19	0.499046	2.96646	2	0	1.075	0	0.395763	3.64
361	26171-83-5	90.1206	0.540286	-0.562324	2	2	1.649	0	0.617571	0.952
971	1126-46-1	170.592	0	2.53273	2	0	0.932	1	0.443581	3.42
53	149-57-5	144.211	0.57154	2.29036	5	1	1.529	1	0.403453	3.076
459	556-56-9	167.976	0.00070485	2.27429	1	0	0.51	1	0.104713	3.796
587	1883-32-5	198.26	0.312636	3.16272	3	1	0.901	0	0.511919	3.65
865	7251-61-8	144.173	0	1.65765	0	0	0.998	0	0.555068	3.02
1544	625-30-9	87.1629	0.210736	0.876656	2	0	1.611	0	0.609976	2.315
486	1427-07-2	155.126	0	2.3954	1	0	0.943	2	0.21598	3.33
10	1450-72-2	150.174	0.132794	2.08513	1	0	1.014	1	0.375742	3.31
198	4170-24-5	122.55	0.793066	0.899703	2	1	1.046	1	0.390565	2.648
1410	99-51-4	151.162	0	2.81511	1	0	1.014	2	0.213561	3.59
788	84-69-5	278.343	0	4.02437	8	0	1.356	2	0.851548	4.44
100	4707-71-5	206.239	0	4.02186	1	0	0.773	1	0.520047	4.708
824	120-51-4	212.243	0	3.62524	4	0	0.983	1	0.535718	4.45
1589	3132-99-8	185.018	0	2.36129	1	0	0.595	1	0.401031	3.506
451	98-95-3	123.109	0	1.99515	1	0	0.842	2	0.212202	3.14
1429	104-87-0	120.148	0	1.9304	1	0	0.998	1	0.404414	2.943
1471	230-27-3	179.217	0	3.33334	0	0	0.8	0	0.515498	4.31
1383	87-65-0	163.001	0.246488	2.85792	0	0	0.5	0	0.193379	3.73
899	24677-78-9	138.12	0.467926	1.35737	1	0	0.814	1	0.498967	3.111
596	754-10-9	101.147	0.486663	0.15558	1	0	1.502	1	0.618333	1.519
177	22819-91-6	145.629	0.0014097	2.21519	6	0	1.158	0	0.21668	3.287
1112	623-98-3	166.239	0	2.34486	6	0	1.832	1	1.151	3.086
1562	928-92-7	100.158	0.312636	1.66798	3	1	1.458	1	0.381539	2.246
108	624-20-4	243.967	0.0014097	3.72537	4	0	0.728	0	0.141959	4.146
1754	17686-43-0	225.326	0.00070485	4.21491	12	0	1.526	1	0.563229	4.7
939	51-79-6	89.0929	0.444499	-0.0229319	2	0	1.846	1	0.54848	1.35
1766	112-54-9	184.317	0	4.44518	10	0	1.54	1	0.348599	4.76
1712	5344-90-1	123.152	0.539283	0.0970956	1	1	0.874	0	0.844463	1.93
1701	699-02-5	136.19	0.312636	2.04311	2	1	1.075	0	0.395763	2.74
847	109-52-4	102.131	0.57154	1.06548	3	1	1.547	1	0.366546	2.733
841	601-89-8	155.108	0.481436	1.86031	1	0	0.733	2	0.526735	3.66
223	83-34-1	131.174	0.309968	2.69765	0	0	0.887	0	0.328335	3.37
1150	598-74-3	87.1629	0.210736	0.645605	1	0	1.611	0	0.637585	2.291
1750	6175-49-1	184.317	0	4.49105	9	0	1.54	1	0.364585	4.67
109	5651-88-7	148.226	0.0851908	2.73208	3	0	0.751	0	0.305065	3.54
1593	4214-76-0	139.112	0.283425	0.405152	1	0	0.838	2	0.712802	3.22
1487	503-74-2	102.131	0.57154	0.834427	2	1	1.547	1	0.394156	2.659
1341	615-65-6	141.597	0.226647	2.37145	0	0	0.708	0	0.418171	3.18
1678	134-85-0	216.662	0	3.36944	2	0	0.74	1	0.506036	4.5
444	100-66-3	108.138	0	2.16755	1	0	1.164	0	0.328273	2.9
700	75039-84-8	170.291	0.312636	4.09453	8	1	1.477	1	0.397035	4.611
553	112245-13-3	117.189	0.456422	0.175842	2	1	1.557	0	1.01295	2.282
950	40032-73-3	197.481	0	3.31503	0	0	0.554	0	0.0398466	3.73
886	616-29-5	90.1239	0.633683	-1.99463	2	1	1.507	0	1.5572	1.573
534	873-32-5	137.566	0	2.16246	1	0	0.663	0	0.257098	3.28
1132	127-06-0	73.0935	0.312636	0.229317	0	1	1.508	1	0.461324	1.752
898	124-76-5	154.249	0.312636	2.35604	0	1	1.281	0	0.407509	3.15
1259	140-66-9	206.323	0.499046	4.9086	3	0	1.229	0	0.480107	5.1
1769	3217-15-0	241.897	0.417662	4.04203	0	0	0.399	0	0.152443	4.78
1632	31502-14-4	142.238	0.312636	3.12391	6	1	1.472	1	0.390837	3.752
1706	1003-09-4	163.036	0	2.76443	0	0	0.539	0	0.0527796	3.09
793	122-85-0	163.173	0.408621	0.936077	2	0	1.043	2	0.955899	2.78
1717	22144-60-1	150.217	0.312636	2.39215	3	1	1.118	0	0.566197	2.99
249	1821-39-2	135.206	0.226647	2.51772	2	0	1.05	0	0.437302	3.08
449	124-12-9	125.211	0.00070485	2.57819	6	0	1.472	0	0.22027	3.283
1144	4798-44-1	100.158	0.312636	1.41115	3	1	1.458	1	0.396779	2.189
1743	1653-30-1	172.307	0.312636	4.07003	8	1	1.569	0	0.361359	4.58
450	1639-09-4	132.267	0	3.67478	5	0	1.304	0	0.160051	4.02
479	2050-20-6	216.273	0	2.58713	10	0	1.69	2	0.712621	3.407
1426	103-63-9	185.061	0.00070485	3.41736	2	0	0.701	0	0.118746	3.42
1055	1008-76-0	162.185	0	0.99352	1	0	1.069	1	0.5749	2.95
532	4513-94-4	92.0985	0.309968	0.922115	1	0	0.854	0	0.414257	2.42
456	875-79-6	145.201	0	3.2875	0	0	1.053	0	0.305418	3.84
579	942-92-7	176.254	0	3.61294	5	0	1.165	1	0.435216	4.19
1242	89-62-3	152.15	0.176897	1.75116	1	0	0.863	2	0.483745	3.37
928	7533-40-6	117.189	0.456422	0.186994	3	1	1.557	0	1.00614	2.381
951	110-74-7	88.1048	0	0.997856	3	0	1.881	1	0.347478	1.978
611	18708-70-8	226.444	0	3.50234	1	0	0.379	2	0.119423	4.43
245	1009-14-9	162.228	0	3.12764	4	0	1.135	1	0.432117	3.56
719	36436-65-4	164.201	0.132794	2.4951	1	0	1.064	1	0.376421	3.71
169	402-45-9	162.109	0.67022	2.54231	1	0	0.954	0	0.274366	3.62
1494	552-41-0	166.173	0.132794	1.7124	2	0	1.142	1	0.532053	3.55
1791	87-86-5	266.335	0.703876	4.73261	0	0	0.281	0	0	5.07
1450	117-99-7	198.217	0.132794	2.95048	2	0	0.81	1	0.461189	4.23
461	538-65-8	204.264	0	4.03774	6	0	1.202	2	0.525274	4.53
1396	95-74-9	141.597	0.295499	2.36588	0	0	0.708	0	0.372161	3.39
69	94-04-2	170.248	0	3.47619	7	0	1.555	2	0.460585	4.046
1652	89-98-5	140.566	0	2.15128	1	0	0.73	1	0.400823	3.49
199	50-45-3	191.011	0.64197	2.82936	1	1	0.542	1	0.427532	2.59
221	3460-18-2	280.901	0	3.32215	1	0	0.415	2	0.196579	4.37
1414	99-66-1	144.211	0.57154	2.29036	5	1	1.529	1	0.403453	3.026
1328	513-88-2	126.969	0.0879941	0.957004	1	0	0.75	1	0.327324	3.641
737	875-59-2	150.174	0.663558	1.77227	1	0	1.014	1	0.697134	3.19
58	4460-86-0	196.199	0	1.40563	4	0	1.436	1	1.01186	2.9
1129	624-95-3	102.174	0.312636	1.63233	2	1	1.63	0	0.352678	2.263
1564	928-96-1	100.158	0.312636	1.66798	3	1	1.458	1	0.381539	2.191
1154	88-06-2	197.445	0.417662	3.69836	0	0	0.409	0	0.152236	4.41
652	618-62-2	191.999	0	3.16339	1	0	0.478	2	0.150349	4.13
757	1119-44-4	112.169	0	1.75502	3	0	1.426	2	0.412375	3.7
124	75-80-9	282.757	0.420004	2.00791	1	1	0.439	0	0.291436	3.113
1693	573-98-8	156.223	0	4.27797	0	0	0.92	0	0.174766	4.31
1608	6630-33-7	185.018	0	2.29858	1	0	0.595	1	0.401031	3.477
216	1569-69-3	116.225	0	2.60104	0	0	1.138	0	0.160957	2.996
574	14282-76-9	177.063	0	3.17441	0	0	0.574	0	0.0534594	3.62
846	685-91-6	115.173	0	0.335735	2	0	1.793	1	0.650558	1.458
1424	100-83-4	122.121	0.559563	1.19321	1	0	0.867	1	0.677368	3.08
1174	109-73-9	73.1364	0.210736	0.622398	2	0	1.641	0	0.579267	2.427
894	16369-21-4	103.162	0.379563	0.163955	4	1	1.737	0	0.845118	1.316
1748	1016-78-0	216.662	0	3.61454	2	0	0.74	1	0.506036	4.55
101	7223-38-3	83.1313	0.0851908	0.211364	2	0	1.57	0	0.587793	1.855
1520	611-06-3	191.999	0	3.04615	1	0	0.478	2	0.150349	3.99
728	88-73-3	157.554	0	2.45703	1	0	0.617	2	0.209291	3.68
837	2706-56-1	122.167	0.210736	0.0315912	2	0	1.083	0	0.946229	2.26
118	122-97-4	136.19	0.312636	2.05518	3	1	1.075	0	0.398182	2.79
40	4344-55-2	165.232	0.226647	2.50387	4	0	1.207	0	0.642528	3.61
1599	4920-77-8	153.135	0.111554	2.40184	1	0	0.894	2	0.353988	3.61
77	5314-31-8	129.2	0.312636	2.17055	4	1	1.5	1	0.473721	3.103
561	16212-05-8	182.24	0	1.58546	3	0	1.26	3	0.708971	3.31
1339	2497-21-4	98.1426	0	1.26971	2	0	1.414	2	0.409276	3.92
1293	1137-42-4	198.217	0.663558	2.63762	2	0	0.81	1	0.782581	4.02
1651	89-69-0	226.444	0	3.43665	1	0	0.379	2	0.127199	4.53
1495	554-00-7	162.016	0.283425	2.65769	0	0	0.462	0	0.348332	3.56
1765	4404-45-9	143.25	0	3.88559	5	0	1.017	2	0.0680676	4.75
388	6358-09-4	188.568	0.655301	1.80652	1	0	0.488	2	0.494492	4.2
377	3978-81-2	135.206	0	2.4556	1	0	1.235	0	0.443586	3.2
552	111-76-2	118.174	0.22765	0.865696	5	1	1.801	0	0.625434	1.626
1060	7383-19-9	112.169	0.397827	1.33637	4	1	1.316	0	0.405344	2.735
1448	110-57-6	124.996	0.0014097	2.35063	2	0	0.784	1	0.0983048	3.77
1033	65-45-2	137.136	0.619457	0.755278	1	0	0.782	1	0.612981	2.76
694	111-25-1	165.071	0.00070485	3.62944	4	0	0.97	0	0.0419164	3.937
810	95-80-7	122.167	0.453295	-0.199661	0	0	0.846	0	0.690246	2.34
859	762-75-4	102.131	0	1.24096	2	0	1.805	1	0.385001	1.628
243	112-30-1	158.28	0.312636	3.81577	8	1	1.576	0	0.33065	4.335
915	2450-71-7	55.0783	0.295927	-0.655339	1	0	0.981	0	0.63255	2.174
1628	23676-08-6	180.2	0	2.28518	4	0	1.325	1	0.662614	3.58
401	34722-01-5	140.246	0	3.73312	3	0	0.915	0	0.0654597	3.96
1283	534-03-2	91.1087	0.735583	-1.67445	2	2	1.575	0	1.28999	1.324
1643	120055-09-6	150.217	0.312636	2.3727	3	1	1.118	0	0.428891	2.84
1249	10521-91-2	164.244	0.312636	3.14987	5	1	1.154	0	0.404381	3.42
1441	108-39-4	108.138	0.499046	1.99584	0	0	0.949	0	0.389565	2.92
1039	104-86-9	141.597	0.210736	1.44022	1	0	0.708	0	0.656285	3.16
741	3360-41-6	150.217	0.312636	2.61216	4	1	1.118	0	0.401281	3.12
1305	2379-55-7	158.199	0	2.06762	0	0	1.043	0	0.555748	3.25
1758	117-18-0	260.888	0	3.69421	1	0	0.3	2	0.0480171	4.82
253	874-79-3	152.257	0	3.52451	3	0	0.886	0	0.248683	3.86
110	39081-91-9	271.934	0.0014097	1.95308	3	0	0.663	2	0.704432	5.168
1149	5798-75-4	229.07	0	3.21741	3	0	0.799	1	0.446888	4.33
141	83-72-7	174.153	0.312636	1.74552	0	1	0.751	3	1.06211	3.8
1753	1198-55-6	247.89	1.35169	4.54994	0	0	0.266	0	0.0111742	4.7
1435	106-44-5	108.138	0.499046	1.99584	0	0	0.949	0	0.389565	2.84
295	100-47-0	103.121	0	1.66356	1	0	0.84	0	0.260009	2.48
1647	87-60-5	141.597	0.295499	2.36588	0	0	0.708	0	0.372161	3.38
805	108-47-4	107.153	0	1.65185	0	0	1.163	0	0.400544	2.35
606	6802-75-1	200.231	0	2.10382	6	0	1.614	3	0.80478	2.927
383	18979-53-8	180.243	0.499046	3.28559	5	0	1.255	0	0.604088	4.36
844	13419-69-7	114.142	0.57154	1.8548	3	1	1.366	2	0.432931	2.872
1489	527-60-6	136.19	0.311669	2.81579	0	0	1.075	0	0.390924	3.42
428	3196-15-4	181.027	0.00070485	1.47547	3	0	0.971	1	0.393889	4.024
550	2049-80-1	200.231	0	2.05897	8	0	1.614	3	0.788047	2.944
1019	7335-27-5	184.619	0	3.01803	3	0	0.981	1	0.446681	3.75
974	1194-98-5	138.12	0.692357	0.920845	1	0	0.814	1	0.619394	3.277
1343	6358-07-2	188.568	1.00241	1.8413	1	0	0.488	2	0.573377	4.17
817	99-56-9	153.138	0.592457	0.861449	1	0	0.67	2	0.804697	3.52
1247	88-04-0	156.609	0.67022	3.25194	0	0	0.818	0	0.377117	4.2
397	5446-02-6	182.173	0.132794	1.82502	3	0	1.269	1	0.555726	3.62
673	585-79-5	202.005	0	2.78371	1	0	0.509	2	0.209499	4.03
1234	2409-55-4	164.244	0.499046	3.61954	1	0	1.154	0	0.433966	4.3
416	89-59-8	171.581	0	2.99067	1	0	0.726	2	0.209971	3.82
114	7530-27-0	221.478	0.501848	3.75889	0	0	0.524	0	0.228601	4.28
854	93-89-0	150.174	0	2.42606	3	0	1.183	1	0.449591	2.99
684	100-42-5	104.149	0	2.87025	1	0	0.938	1	0.169945	2.98
252	636-30-6	196.461	0.352277	3.28142	0	0	0.366	0	0.26915	4.3
589	2046-18-6	145.201	0.00070485	2.07068	4	0	1.034	0	0.2971	3.15
1679	135-19-3	144.17	0.499046	2.83658	0	0	0.758	0	0.447041	3.79
1485	498-02-2	166.173	0.439127	1.32504	2	0	1.142	1	0.778833	2.88
64	133-08-4	216.273	0	2.77662	9	0	1.69	2	0.740231	3.557
1244	31333-13-8	140.222	0.312636	2.94259	6	1	1.358	0	0.395736	3.34
1047	615-58-7	251.903	0.501848	3.56986	0	0	0.429	0	0.228129	4.4
1137	556-82-1	86.1319	0.312636	0.929408	1	1	1.45	1	0.394427	1.761
1669	108-42-9	127.571	0.295499	1.9559	0	0	0.597	0	0.371482	3.22
1472	253-52-1	130.146	0	0.894174	0	0	0.853	0	0.532158	2.66
978	618-36-0	121.179	0.210736	1.12733	1	0	0.992	0	0.689904	2.82
622	100-68-5	124.204	0	2.55389	1	0	0.787	0	0.242485	3.18
1253	928-80-3	156.264	0	3.52044	7	0	1.548	1	0.358387	3.627
1281	607-24-9	189.167	0.111554	3.24258	1	0	0.708	2	0.411465	4.36
59	4097-49-8	240.212	0	3.83435	3	0	1.047	4	0.40631	4.8
712	109-08-0	94.1143	0	0.406925	0	0	1.261	0	0.496911	1.91
1416	99-76-3	152.147	0.663558	1.5959	2	0	1.098	1	0.720126	3.08
1024	22104-79-6	142.238	0.312636	3.12391	6	1	1.472	1	0.390837	3.77
21	141-43-5	61.0828	0.456422	-1.29214	1	1	1.714	0	0.938524	1.115
965	592-84-7	102.131	0	1.48317	4	0	1.805	1	0.350577	2.066
1528	619-72-7	148.119	0	1.5395	2	0	0.749	2	0.35696	3.57
1734	84-74-2	278.343	0	4.48647	10	0	1.356	2	0.796329	4.6
512	1518-83-8	162.228	0.499046	3.44316	1	0	1.02	0	0.405966	4.29
949	693-98-1	82.1036	0.345362	0.336986	0	0	1.265	0	0.508023	2.09
1290	88-68-6	136.151	0.66356	0.0272184	1	0	0.752	1	0.931602	2.13
1784	327-92-4	204.088	0	1.47786	2	0	0.783	4	0.259319	5.08
914	529-20-4	120.148	0	1.9304	1	0	0.998	1	0.404414	3.011
1375	59-50-7	142.582	0.67022	2.84197	0	0	0.737	0	0.376437	3.8
917	253-82-7	130.146	0	1.09501	0	0	0.946	0	0.578318	2.71
343	95-75-0	161.028	0	3.71528	0	0	0.657	0	0.100086	4.07
932	5655-61-8	196.285	0	3.174	2	0	1.381	1	0.465116	3.68
290	124-07-2	144.211	0.57154	2.52141	6	1	1.529	1	0.375844	3.081
772	115-19-5	84.1161	0.397827	0.354598	1	1	1.24	0	0.405961	1.689
1682	394-41-2	157.099	0.861029	1.82634	1	0	0.79	2	0.432903	3.93
1780	2437-25-4	181.317	0.00070485	4.51943	10	0	1.481	0	0.232667	4.903
760	115-18-4	86.1319	0.312636	0.914689	1	1	1.45	1	0.400495	1.611
1622	20098-48-0	226.444	0	3.68276	1	0	0.379	2	0.132405	4.55
1726	709-49-9	294.003	0	2.33743	2	0	0.424	4	0.327628	5.12
1124	645-59-0	131.174	0.00070485	1.57908	3	0	0.984	0	0.294001	2.84
433	13608-87-2	223.483	0	3.31702	1	0	0.597	1	0.343022	4.34
1415	99-75-2	150.174	0	2.35073	2	0	1.183	1	0.447172	3.23
411	542-54-1	97.1578	0.00070485	1.37652	3	0	1.463	0	0.241681	2.214
518	16879-02-0	129.544	0.689856	1.33344	0	0	0.686	0	0.613877	2.71
368	481-42-5	188.179	0.193311	2.71292	0	0	0.823	3	0.741398	5.2
1738	827-23-6	295.916	0.233675	3.37103	1	0	0.362	2	0.401388	4.62
1770	128-37-0	220.35	0.311669	5.24324	2	0	1.247	0	0.478368	4.79
1070	616-86-4	182.176	0.176897	1.78745	3	0	1.09	2	0.688971	3.76
1490	529-19-1	117.148	0	2.07354	1	0	0.92	0	0.260689	2.76
776	111-12-6	154.206	0	2.78994	6	0	1.454	1	0.447145	4.04
1076	487-70-7	154.12	1.1489	0.833118	1	0	0.767	1	0.690641	3.128
1602	5406-57-5	206.28	0	4.04977	4	0	1.277	1	0.493993	4.42
1560	873-62-1	119.121	0.689856	1.25648	1	0	0.763	0	0.533643	2.94
1511	590-86-3	86.1319	0	0.816959	2	0	1.596	1	0.354514	2.67
649	13991-37-2	100.115	0.57154	1.36949	2	1	1.339	2	0.429832	2.723
1503	582-22-9	135.206	0.210736	1.66125	2	0	1.05	0	0.693003	2.72
1119	56962-11-9	156.566	0.854367	2.02461	1	0	0.668	1	0.618426	3.89
375	2491-32-9	212.243	0.663558	3.19375	3	0	0.862	1	0.78568	4.07
1337	638-10-8	128.168	0	2.02383	3	0	1.58	2	0.452034	2.52
1612	10031-87-5	144.211	0	2.46145	5	0	1.691	1	0.40347	2.88
537	111-71-7	114.185	0	2.01863	5	0	1.568	1	0.333103	2.998
1379	74-11-3	156.566	0.659416	2.81194	1	1	0.668	1	0.440465	3.11
726	1121-60-4	107.11	0	0.707977	1	0	1.034	1	0.687668	2.86
1626	22135-49-5	150.217	0.312636	2.39215	3	1	1.118	0	0.566197	2.91
1659	99-71-8	150.217	0.499046	3.22072	2	0	1.118	0	0.426472	3.98
352	110-83-8	82.1432	0	2.75525	0	0	1.25	1	0.0818807	2.99
325	86-53-3	153.18	0	2.91428	1	0	0.767	0	0.318165	3.69
753	1567-14-2	128.168	0	2.02383	3	0	1.58	2	0.452034	2.624
72	874-17-9	285.363	0.283425	4.27872	0	0	0.37	0	0.31281	4.52
1399	95-82-9	162.016	0.295499	2.62151	0	0	0.462	0	0.348332	3.58
1525	618-87-1	183.121	0.347139	1.55876	2	0	0.682	4	0.624327	3.94
1517	609-89-2	207.998	0.114356	3.50937	1	0	0.422	2	0.192137	4.75
1275	1570-64-5	142.582	0.67022	2.84197	0	0	0.737	0	0.376437	3.7
1338	111-27-3	102.174	0.312636	1.87454	4	1	1.63	0	0.318254	2.621
248	2316-64-5	203.033	0.982856	1.61291	1	1	0.571	0	0.790004	3.34
1126	105-34-0	99.0878	0.00070485	-0.152875	3	0	1.606	1	0.535336	1.66
702	107-81-3	151.044	0.00070485	2.91308	2	0	0.921	0	0.0664266	3.21
775	613-97-8	135.206	0	2.97173	2	0	1.268	0	0.463476	3.29
448	930-28-9	104.577	0.00070485	2.42627	0	0	1.016	0	0.0426143	2.65
1737	18979-55-0	194.269	0.499046	3.7709	6	0	1.275	0	0.607187	4.64
1254	112-53-8	186.333	0.312636	4.78639	10	1	1.563	0	0.336849	5.161
143	2920-38-9	179.217	0	3.34887	2	0	0.802	0	0.356582	4.24
630	90-01-7	124.137	0.811682	0.545832	1	1	0.904	0	0.802924	2.05
1642	71022-43-0	198.133	0.312636	0.555763	3	1	0.839	4	0.723192	3.53
815	609-08-5	174.194	0	1.32069	6	0	1.762	2	0.730933	2.489
827	95-50-1	147.001	0	3.3053	0	0	0.575	0	0.0994067	3.53
1655	95-68-1	121.179	0.226647	1.95708	0	0	0.992	0	0.431784	2.71
1785	22104-81-0	184.317	0.312636	4.57984	9	1	1.479	1	0.400134	5.092
1668	106-48-9	128.556	0.67022	2.43199	0	0	0.633	0	0.375757	3.54
1771	19199-82-7	260.041	0.00070485	2.19441	4	0	0.708	3	0.54316	4.81
1732	5770-03-6	200.36	0.312636	5.04065	10	1	1.558	0	0.367557	5.24
903	3261-62-9	135.206	0.210736	1.81697	2	0	1.05	0	0.662975	2.96
996	13361-30-3	127.141	0.00070485	0.586693	4	0	1.563	1	0.569144	2.05
184	141-82-2	104.061	1.14308	-0.572487	2	2	1.311	2	0.687794	2.291
601	140-67-0	148.201	0	3.31581	3	0	1.165	1	0.386068	3.64
1198	105-43-1	116.158	0.57154	1.31974	3	1	1.539	1	0.397255	2.767
1644	50-84-0	191.011	0.659416	2.99426	1	1	0.542	1	0.381523	2.61
873	2116-65-6	169.222	0	3.00251	2	0	0.938	0	0.489091	3.63
1749	622-32-2	121.136	0.312636	1.89243	1	1	0.831	1	0.528365	2.89
1649	88-69-7	136.19	0.499046	2.73541	1	0	1.075	0	0.423372	3.61
1225	618-45-1	136.19	0.499046	2.73541	1	0	1.075	0	0.423372	3.61
1480	446-52-6	124.112	0	1.56117	1	0	0.925	1	0.406832	3.079
1207	1565-75-9	150.217	0.312636	2.381	2	1	1.118	0	0.573011	3.06
998	100-10-7	149.189	0	1.83997	2	0	1.216	1	0.748861	3.23
999	625-86-5	96.1268	0	2.1683	0	0	1.267	0	0.151817	2.52
1297	91-63-4	143.185	0	2.4926	0	0	0.926	0	0.458021	3.47
429	2370-63-0	158.194	0	1.33261	6	0	1.703	2	0.655107	2.22
1240	1002-36-4	112.169	0.312636	1.97197	4	1	1.316	0	0.389537	2.811
1387	90-00-6	122.164	0.499046	2.48115	1	0	1.02	0	0.392664	3.16
266	536-60-7	150.217	0.312636	2.31681	2	1	1.118	0	0.563777	3.18
556	60563-13-5	210.226	0.274615	1.66393	5	0	1.309	1	0.808704	2.77
1417	99-88-7	135.206	0.226647	2.28667	1	0	1.05	0	0.464912	3.22
799	4620-70-6	117.189	0.379563	0.407062	3	1	1.697	0	0.882641	1.327
1346	91-15-6	128.131	0	1.26904	2	0	0.787	0	0.404767	2.66
822	617-94-7	136.19	0.312636	1.89569	1	1	1.075	0	0.569912	2.43
438	620-22-4	117.148	0	2.07354	1	0	0.92	0	0.260689	2.75
440	7367-81-9	156.221	0	3.24772	6	0	1.562	2	0.442246	3.77
1389	91-01-0	184.233	0.312636	2.6555	2	1	0.854	0	0.691894	3.5
25	13195-50-1	208.034	0	2.83521	1	0	0.463	2	0.149731	4.41
828	95-51-2	127.571	0.226647	1.96147	0	0	0.597	0	0.417491	2.83
63	261763-02-4	226.555	0	3.14882	2	0	0.809	1	0.27938	4.24
956	120-83-2	163.001	0.501848	3.0666	0	0	0.5	0	0.227713	4.04
313	108-43-0	128.556	0.689856	2.33576	0	0	0.633	0	0.329942	3.87
1357	2683-43-4	207.013	0.233675	2.89852	1	0	0.392	2	0.400973	4.26
1468	148-53-8	152.147	0	1.48661	2	0	1.098	1	0.438355	3.377
480	123-96-6	130.227	0.312636	2.6141	5	1	1.596	0	0.352061	3
1347	140-29-4	117.148	0.00070485	1.57659	2	0	0.92	0	0.290901	2.64
1491	535-80-8	156.566	0.64197	2.6805	1	1	0.668	1	0.440465	2.87
1447	109-83-1	75.1093	0.379563	-0.806663	2	1	1.897	0	0.838919	1.18
557	108-03-2	89.0929	0.00070485	1.09403	2	0	1.733	2	0.247702	2.01
292	91-66-7	149.232	0	3.45704	3	0	1.29	0	0.466575	3.66
789	53955-81-0	116.158	0	1.49083	3	0	1.755	1	0.397272	1.835
225	765-58-2	177.063	0	3.17441	0	0	0.574	0	0.0534594	3.65
1045	87-87-6	247.89	1.0654	3.57362	0	0	0.266	0	0.0527163	5.11
1469	150-19-6	124.137	0.499046	1.57455	1	0	1.114	0	0.545876	2.67
74	6627-55-0	187.034	0.330674	2.85424	0	0	0.602	0	0.29776	3.6
1586	2845-89-8	142.582	0	2.87096	1	0	0.924	0	0.269331	3.29
1476	367-27-1	130.092	0.67022	2.13002	0	0	0.858	0	0.318811	3.6
14	5159-41-1	234.034	0.312636	2.2272	1	1	0.478	0	0.547765	3.33
350	51934-41-9	276.071	0	3.40747	3	0	0.563	1	0.468067	4.53
1021	75-64-9	73.1364	0.210736	0.380195	0	0	1.641	0	0.613691	2.103
185	2528-61-2	148.63	0	3.09332	5	0	1.233	1	0.348598	3.459
1197	15128-90-2	154.123	0.111554	1.43748	1	0	0.989	2	0.637923	3.39
758	544-10-5	120.62	0.00070485	3.40549	4	0	1.266	0	0.0417086	3.78
901	877-65-6	164.244	0.312636	2.79097	2	1	1.154	0	0.573691	3.48
1470	230-07-9	180.205	0	2.22281	0	0	0.849	0	0.799432	4.14
1373	51-28-5	184.106	0.282728	1.86908	2	0	0.716	4	0.45026	4.06
55	2051-31-2	158.28	0.312636	3.58472	7	1	1.576	0	0.35826	3.85
1729	584-48-5	247.003	0	2.21878	2	0	0.459	4	0.30645	5.31
1221	30273-11-1	149.232	0.226647	2.77198	2	0	1.096	0	0.468011	3.61
510	33719-74-3	177.027	0	3.57154	1	0	0.776	0	0.182373	3.93
1665	103-26-4	162.185	0	2.58181	3	0	1.118	2	0.515976	3.58
838	3848-24-6	114.142	0	1.10077	3	0	1.494	2	0.64978	2.79
1267	39905-50-5	179.258	0.226647	2.98918	5	0	1.234	0	0.645627	3.97
1512	591-31-1	136.148	0	1.5938	2	0	1.145	1	0.616757	3.23
116	4861-58-9	154.273	0	4.21843	4	0	0.957	0	0.0685588	4.2
1618	18358-63-9	165.189	0.129747	2.21306	3	0	1.227	1	0.736772	3.31
468	105-75-9	228.284	0	3.63059	10	0	1.594	3	0.779006	4.49
803	88-75-5	139.109	0.111554	1.99186	1	0	0.784	2	0.353309	3.67
1105	100-46-9	107.153	0.210736	0.873073	1	0	0.917	0	0.659196	2.76
877	260-94-6	179.217	0	3.33334	0	0	0.8	0	0.515498	4.4
980	104-93-8	122.164	0	2.57752	1	0	1.204	0	0.328953	3.25
220	1131-60-8	176.254	0.499046	3.83396	1	0	1.06	0	0.409065	4.56
1653	90-05-1	124.137	0.274615	1.43548	1	0	1.114	0	0.471264	2.49
1690	555-03-3	153.135	0	2.00555	2	0	1.11	2	0.425225	3.72
174	58-27-5	172.18	0	2.41524	0	0	0.866	3	0.789155	4.54
1212	106-73-0	144.211	0	2.6925	6	0	1.691	1	0.375861	3.104
194	39905-57-2	193.285	0.226647	3.47449	6	0	1.256	0	0.648726	4.38
1246	96-17-3	86.1319	0	0.816959	2	0	1.596	1	0.354514	2.689
206	2243-27-8	139.237	0.00070485	3.0635	7	0	1.475	0	0.223369	3.625
1558	769-92-6	149.232	0.226647	2.76083	1	0	1.096	0	0.474826	3.36
1756	69212-31-3	246.286	0	3.66302	4	0	0.769	2	0.712597	4.72
992	100-29-8	167.162	0	2.48516	3	0	1.158	2	0.428324	3.83
1530	620-17-7	122.164	0.499046	2.48115	1	0	1.02	0	0.392664	3.29
960	5910-89-4	108.141	0	0.816902	0	0	1.293	0	0.497591	2.13
1463	135-02-4	136.148	0	1.50937	2	0	1.145	1	0.616757	3.15
575	97-53-0	164.201	0.274615	2.58374	3	0	1.129	1	0.529058	3.42
1372	50-79-3	191.011	0.64197	2.70692	1	1	0.542	1	0.427338	2.54
985	96-29-7	87.12	0.312636	0.714627	1	1	1.504	1	0.464423	1.93
1640	58175-57-8	130.227	0.312636	2.6141	5	1	1.596	0	0.352061	3.134
736	598-55-0	75.0664	0.444499	-0.508241	1	0	2.014	1	0.54538	1.025
1093	874-90-8	133.147	0	1.66009	2	0	1.074	0	0.473032	3.1
1202	542-55-2	102.131	0	1.25211	3	0	1.805	1	0.378186	1.692
1391	94-08-6	164.201	0	2.83604	3	0	1.213	1	0.450271	3.68
1239	4643-27-0	126.196	0	2.24033	4	0	1.435	2	0.415474	4.01
1136	2150-47-2	168.146	0.796352	1.46435	2	0	1.054	1	0.616337	3.61
1408	98-54-4	150.217	0.499046	3.20956	1	0	1.118	0	0.433286	3.91
1508	589-08-2	135.206	0.133877	1.89247	3	0	1.159	0	0.56269	2.59
284	111-11-5	158.237	0	3.17781	7	0	1.67	1	0.37896	3.536
1580	2374-05-2	201.06	0.482843	3.4729	0	0	0.671	0	0.377325	4.16
909	2009-83-8	136.619	0.313341	1.99685	5	1	1.232	0	0.317763	2.727
671	110-15-6	118.088	0.971789	-0.943855	3	2	1.358	2	0.690893	2.061
1783	112-42-5	172.307	0.312636	4.30108	9	1	1.569	0	0.33375	4.955
713	28994-41-4	184.233	0.499046	3.75648	2	0	0.854	0	0.478791	4.31
1474	329-71-5	184.106	0.302363	2.20173	2	0	0.716	4	0.45026	4.04
1534	621-42-1	151.162	0.907667	0.714771	1	0	1.007	1	0.885018	2.84
1499	576-24-9	163.001	0.521483	2.9369	0	0	0.5	0	0.227907	4.28
664	120-72-9	117.148	0.309968	2.28768	0	0	0.81	0	0.327655	3.21
1288	626-02-8	220.008	0.689856	2.82854	0	0	0.448	0	0.351328	4.12
1095	492-97-7	166.265	0	3.66761	1	0	0.633	0	0.0922877	4.04
905	535-11-5	181.027	0.00070485	1.47547	3	0	0.971	1	0.393889	4.057
1296	14916-79-1	112.169	0.312636	1.97197	4	1	1.316	0	0.389537	2.677
577	3538-65-6	102.135	0.466057	-0.581859	2	0	1.48	1	1.02137	2.028
1630	28689-08-9	236.996	0	2.7712	2	0	0.4	4	0.2473	5.42
443	2973-77-5	279.913	0.411	3.09187	1	0	0.453	1	0.482278	3.89
1285	132-64-9	168.191	0	3.84979	0	0	0.827	0	0.26677	4.42
493	600-00-0	195.054	0	1.94962	3	0	1.016	1	0.403803	3.152
1721	576-55-6	423.722	0.788062	5.43801	0	0	0.424	0	0.0530613	5.57
591	6972-71-0	166.177	0.176897	2.16113	1	0	0.947	2	0.484425	3.45
1500	576-26-1	122.164	0.311669	2.40582	0	0	1.02	0	0.390244	2.92
695	112-05-0	158.237	0.57154	3.00672	7	1	1.525	1	0.378943	3.351
734	2315-68-6	164.201	0	2.91137	4	0	1.213	1	0.45269	3.42
414	495-40-9	148.201	0	2.64233	3	0	1.099	1	0.429018	3.21
1747	94-18-8	228.243	0.663558	3.28039	4	0	0.95	1	0.809353	4.55
1282	626-43-7	162.016	0.329925	2.77184	0	0	0.462	0	0.284523	3.71
1018	141-78-6	88.1048	0	0.751267	2	0	1.881	1	0.363464	1.703
267	20965-27-9	190.08	0.0014097	2.43914	6	0	0.911	0	0.216888	3.512
1708	1485-07-0	172.223	0.312636	2.88385	2	1	0.886	0	0.45324	3.49
317	55815-20-8	327.999	0.501848	5.25517	1	0	0.499	0	0.324702	5.21
571	646-14-0	131.172	0.00070485	2.54996	5	0	1.615	2	0.257	3.04
1307	598-56-1	73.1364	0	0.518482	1	0	2.052	0	0.528311	2.092
1216	93-54-9	136.19	0.312636	1.90684	2	1	1.075	0	0.563097	2.57
1243	708-76-9	182.173	0.132794	1.57624	3	0	1.269	1	0.697975	3.617
1777	118-79-6	330.799	0.417662	4.5453	0	0	0.405	0	0.152859	4.91
153	71-43-2	78.1116	0	2.2073	0	0	0.917	0	0.11525	2.88
1569	1120-73-6	96.1268	0	0.785248	0	0	1.164	2	0.401657	2.17
1694	580-51-8	170.207	0.499046	3.27117	1	0	0.797	0	0.485458	4.35
1279	2380-36-1	205.338	0.226647	4.38453	2	0	1.213	0	0.519227	4.44
1044	107-86-8	84.1161	0	1.07746	1	0	1.396	2	0.406176	3.09
1331	99-93-4	136.148	0.663558	1.36229	1	0	0.95	1	0.696454	2.7
709	769-78-8	148.158	0	2.19373	3	0	1.078	2	0.500507	3.08
937	95-79-4	141.597	0.295499	2.36588	0	0	0.708	0	0.372161	3.5
520	93-55-0	134.175	0	2.15702	2	0	1.054	1	0.425919	2.93
22	104-40-5	220.35	0.499046	5.87831	8	0	1.247	0	0.414358	5.47
614	111-80-8	168.232	0	3.27525	7	0	1.458	1	0.450244	4.32
1539	623-12-1	142.582	0	2.77193	1	0	0.924	0	0.315146	3.6
1352	634-67-3	196.461	0.352277	3.40386	0	0	0.366	0	0.274355	4.35
237	348-54-9	111.117	0.226647	1.4279	0	0	0.82	0	0.4235	2.63
1689	540-38-5	220.008	0.67022	2.92477	0	0	0.448	0	0.397143	3.85
748	1187-58-2	87.12	0.255321	-0.323927	1	0	1.719	1	0.592612	1.474
727	286474-59-7	172.583	0	2.69993	1	0	0.807	1	0.34857	3.74
685	2227-79-4	137.203	0.210736	1.74651	1	0	0.55	1	0.476257	3.09
699	22104-80-9	156.264	0.312636	3.60922	7	1	1.474	1	0.393936	4.128
885	5296-64-0	150.241	0	3.29217	3	0	0.817	1	0.299599	3.69
1102	590-92-1	152.974	0.572244	0.649004	2	1	0.68	1	0.360065	2.956
807	78056-39-0	174.105	0.302527	1.57552	1	0	0.764	2	0.412991	3.75
502	18979-50-5	152.19	0.499046	2.31497	3	0	1.2	0	0.597889	3.52
137	3264-71-9	216.105	1.06177	2.66544	2	0	0.623	4	0.613004	4.18
515	1493-27-2	141.1	0	1.98845	1	0	0.845	2	0.2153	3.23
330	40420-22-2	230.257	0	1.95949	10	0	1.646	3	1.01641	2.622
1660	99-89-8	136.19	0.499046	2.73541	1	0	1.075	0	0.423372	3.47
1270	1877-77-6	123.152	0.539283	0.0970956	1	1	0.874	0	0.844463	1.87
409	342-24-5	200.208	0	2.98779	2	0	0.848	1	0.512045	3.96
1382	87-59-2	121.179	0.226647	1.95708	0	0	0.992	0	0.431784	2.57
1251	626-93-7	102.174	0.312636	1.64349	3	1	1.63	0	0.345863	2.07
1733	935-95-5	231.89	0.532702	3.96478	0	0	0.34	0	0.00699942	5.22
797	4748-78-1	134.175	0	2.4157	2	0	1.054	1	0.407513	3.291
457	4466-24-4	124.18	0	3.21425	3	0	1.324	0	0.160435	3.44
1074	108-70-3	181.446	0	3.90022	0	0	0.499	0	0.0224711	3.87
1200	100-39-0	171.034	0.00070485	2.93523	1	0	0.638	0	0.115647	3.638
394	4110-35-4	193.116	0	0.770112	3	0	0.666	4	0.453912	4.22
582	872-31-1	163.036	0	2.67507	0	0	0.539	0	0.0527796	2.96
107	616-05-7	195.054	0.793066	2.09427	4	1	0.894	1	0.396972	3.455
1232	571-58-4	156.223	0	4.27797	0	0	0.92	0	0.174766	4.43
716	110-59-8	83.1313	0.00070485	1.12227	3	0	1.456	0	0.210973	1.993
605	20739-58-6	126.196	0.312636	2.45728	5	1	1.339	0	0.392637	3.194
28	99-28-5	296.901	0.417662	3.42654	1	0	0.381	2	0.290746	4.36
1250	541-35-5	87.12	0.486663	-0.0875272	2	0	1.503	1	0.58081	1.215
473	705-73-7	164.244	0.312636	2.85801	4	1	1.154	0	0.43199	3.16
358	500-66-3	180.243	0.998093	3.18738	4	0	1.127	0	0.619564	4.31
761	15892-23-6	74.1212	0.312636	0.672867	1	1	1.698	0	0.339665	1.458
1572	1569-50-2	86.1319	0.312636	0.951624	1	1	1.45	1	0.40605	1.599
1614	14898-87-4	136.19	0.312636	1.88739	2	1	1.075	0	0.425792	2.38
616	616-39-7	87.1629	0	1.00379	2	0	1.945	0	0.53141	2.244
581	598-32-3	72.1054	0.312636	0.440532	1	1	1.438	1	0.390581	1.947
545	14920-89-9	96.1268	0	2.1683	0	0	1.267	0	0.151817	2.49
667	7149-70-4	216.032	0	3.19647	1	0	0.593	2	0.210179	4.16
1003	578-54-1	121.179	0.226647	2.03241	1	0	0.992	0	0.434203	2.78
400	764-01-2	70.0896	0.312636	0.516044	1	1	1.171	0	0.38024	2.132
1187	693-54-9	156.264	0	3.52044	7	0	1.548	1	0.358387	3.582
244	320-76-3	235.995	0.282728	3.17848	1	0	0.479	2	0.277433	4.62
794	14916-80-4	126.196	0.312636	2.45728	5	1	1.339	0	0.392637	3.017
85	110-40-7	258.353	0	4.04306	13	0	1.649	2	0.721919	4.354
1428	104-85-8	117.148	0	2.07354	1	0	0.92	0	0.260689	2.9
1615	14938-35-3	164.244	0.499046	3.93708	4	0	1.154	0	0.401961	4.58
257	607-81-8	250.29	0	2.75746	8	0	1.337	2	0.820159	3.71
1407	97-86-9	142.195	0	2.25231	4	0	1.57	2	0.470373	2.72
1514	598-75-4	88.1477	0.312636	0.927126	1	1	1.657	0	0.370373	2.004
1392	95-01-2	138.12	0.796352	1.08619	1	0	0.814	1	0.573579	3.515
1648	87-61-6	181.446	0	3.8333	0	0	0.499	0	0.0354531	4.21
646	623-81-4	138.186	0	1.37424	4	0	1.907	1	1.1448	2.01
715	371-41-5	112.102	0.67022	1.91332	0	0	0.855	0	0.381766	3.02
1263	88-05-1	135.206	0.0789578	2.36705	0	0	1.05	0	0.432463	2.95
365	579-66-8	149.232	0.0789578	2.9277	2	0	1.096	0	0.437982	3.31
1603	5428-54-6	153.135	0.689856	2.25936	1	0	0.894	2	0.486516	3.66
487	107-93-7	86.089	0.57154	0.884178	1	1	1.297	2	0.426733	2.455
1027	625-38-7	86.089	0.57154	0.347833	2	1	1.297	2	0.414363	2.358
660	65405-70-1	154.249	0	3.268	7	0	1.448	2	0.405686	4.208
1442	108-44-1	107.153	0.226647	1.5471	0	0	0.917	0	0.431104	2.72
787	541-46-8	101.147	0.486663	0.166731	2	0	1.502	1	0.611518	1.34
1376	60-12-8	122.164	0.312636	1.63313	2	1	1.02	0	0.395083	2.41
1781	6789-88-4	206.28	0	4.3673	7	0	1.277	1	0.461988	4.94
201	56-23-5	153.821	0	2.60179	0	0	2.5	0	0	2.98
258	124-04-9	146.141	1.14308	0.063257	5	2	1.406	2	0.697091	2.394
798	6317-49-3	230.257	0	1.47328	10	0	1.646	3	1.01641	2.362
893	821-09-0	86.1319	0.312636	1.15689	3	1	1.45	1	0.366071	1.785
816	821-41-0	100.158	0.312636	1.6422	4	1	1.458	1	0.36917	2.159
274	108-93-0	100.158	0.312636	1.28611	0	1	1.381	0	0.322258	2.234
356	2210-24-4	147.173	0.408621	1.30071	2	0	0.988	2	0.721431	3.116
39	314-41-0	195.071	0	2.07611	1	0	0.856	2	0.115298	4.87
1228	156-87-6	75.1093	0.523372	-1.21367	2	1	1.632	0	0.852222	1.308
1377	67-36-7	198.217	0	2.80455	3	0	0.822	1	0.702884	4.26
298	105-59-9	119.162	0.476547	-1.012	4	2	1.862	0	1.24948	1.166
238	13037-86-0	208.296	0.499046	4.25621	7	0	1.292	0	0.610286	5.03
1088	65383-57-5	168.189	0.499046	1.59476	3	0	1.323	0	0.787084	2.7
1015	2969-81-5	195.054	0.00070485	2.0507	5	0	1.016	1	0.369379	2.971
470	18982-54-2	187.034	0.312636	1.95537	1	1	0.602	0	0.526587	3.1
1543	625-28-5	83.1313	0.00070485	0.891216	2	0	1.456	0	0.238582	2.124
641	619-56-7	155.581	0.486663	1.41607	1	0	0.634	1	0.657828	3.09
1760	89-68-9	184.662	0.67022	3.99151	1	0	0.935	0	0.410925	4.85
1446	109-60-4	102.131	0	1.23658	3	0	1.805	1	0.366563	1.762
1203	288-32-4	68.0771	0.345362	0.178139	0	0	1.197	0	0.507343	2
398	321-38-0	146.161	0	3.5065	0	0	0.805	0	0.176505	3.39
1380	83-42-1	171.581	0	2.99067	1	0	0.726	2	0.209971	3.68
973	585-34-2	150.217	0.499046	3.20956	1	0	1.118	0	0.433286	3.74
1322	121-69-7	121.179	0	2.48642	1	0	1.241	0	0.460377	3.28
332	16529-66-1	81.1155	0.00070485	0.915714	2	0	1.263	1	0.274258	2.047
337	1143-72-2	230.216	1.01927	2.50703	2	0	0.744	1	0.75646	3.88
186	623-00-7	182.017	0	2.51059	1	0	0.547	0	0.257306	3.29
714	552-89-6	151.119	0	1.76938	2	0	0.857	3	0.500685	3.17
1456	123-30-8	109.126	0.725694	0.11102	0	0	0.764	0	0.693842	2.92
250	628-02-4	115.173	0.486663	0.883091	4	0	1.501	1	0.587008	2.092
1237	584-02-1	88.1477	0.312636	1.15818	2	1	1.657	0	0.342764	1.756
1025	93-99-2	198.217	0	3.21608	3	0	0.945	1	0.532619	4.35
1683	446-10-6	155.126	0	2.3954	1	0	0.943	2	0.21598	3.25
1582	2416-94-6	136.19	0.311669	2.81579	0	0	1.075	0	0.390924	3.28
70	140-26-1	206.28	0	3.57485	6	0	1.277	1	0.489597	4.1
1079	1194-02-1	121.112	0	1.73347	1	0	0.838	0	0.263107	2.74
729	4265-25-2	132.159	0	3.00904	0	0	0.972	0	0.209294	3.62
618	39931-77-6	165.189	0	1.06035	4	0	1.306	1	0.736625	2.06
786	628-99-9	144.254	0.312636	3.09941	6	1	1.585	0	0.355161	3.618
636	142-83-6	96.1268	0	1.60949	2	0	1.247	3	0.456575	3.74
1506	587-02-0	121.179	0.226647	2.03241	1	0	0.992	0	0.434203	2.97
918	766-51-8	142.582	0	2.69964	1	0	0.924	0	0.31534	3.22
1330	3073-77-6	140.1	0.283425	0.271043	1	0	0.969	2	0.800942	2.57
633	20487-40-5	130.184	0	1.96499	3	0	1.719	1	0.407186	2.591
645	626-60-8	113.544	0	1.4069	0	0	0.766	0	0.396274	2.29
1269	111-79-5	170.248	0	3.73303	7	0	1.555	2	0.445345	4.04
1449	111-16-0	160.167	1.14308	0.303701	6	2	1.419	2	0.70019	2.416
275	7209-38-3	200.323	0.421472	-1.1073	6	0	1.616	0	2.10214	2.34
895	109-97-7	67.089	0.309968	1.03695	0	0	0.989	0	0.269498	1.91
1422	100-54-9	104.109	0	0.402703	1	0	0.946	0	0.543943	2.26
321	94-09-7	165.189	0.226647	1.80986	3	0	1.115	1	0.764765	3.7
1681	372-20-3	112.102	0.689856	1.81709	0	0	0.855	0	0.335952	3.38
1080	103-83-3	135.206	0	1.70146	2	0	1.268	0	0.614438	3.12
1625	21901-41-7	154.123	0.67022	0.824313	1	0	0.989	2	0.77045	2.83
406	104-84-7	121.179	0.210736	1.28305	1	0	0.992	0	0.659875	2.99
762	504-02-9	112.126	0	0.408999	0	0	1.245	2	0.626176	2.071
1634	35699-44-6	170.207	0	3.18112	1	0	0.878	1	0.46257	4.231
1298	100-61-8	107.153	0.129747	2.02564	1	0	1.062	0	0.40553	3.06
1477	402-67-5	141.1	0	1.98542	1	0	0.845	2	0.2153	3.2
767	26537-19-9	192.254	0	3.56446	3	0	1.259	1	0.490894	3.92
247	25542-62-5	223.107	0.00070485	3.03876	7	0	1.086	1	0.375578	3.594
563	111-87-5	130.227	0.312636	2.84516	6	1	1.596	0	0.324452	3.583
869	2859-67-8	137.179	0.312636	0.679776	3	1	1.163	0	0.682117	2.16
927	452-86-8	124.137	0.773661	1.53512	0	0	0.904	0	0.532555	3.37
681	5663-96-7	140.179	0.57154	2.13353	5	1	1.271	1	0.444028	2.943
1363	623-42-7	102.131	0	1.23658	3	0	1.805	1	0.366563	1.754
1355	625-31-0	86.1319	0.312636	0.925841	2	1	1.45	1	0.39368	1.483
369	613-90-1	131.131	0	1.68587	2	0	0.859	1	0.594692	3.31
231	104-76-7	130.227	0.312636	2.6141	5	1	1.596	0	0.352061	3.167
1334	591-20-8	173.007	0.689856	2.55671	0	0	0.521	0	0.33015	4.15
1064	19438-10-9	152.147	0.559563	1.46977	2	0	1.098	1	0.720126	2.95
453	1191-62-4	178.36	0	4.06637	7	0	1.191	0	0.277903	4.191
4	110-63-4	90.1206	0.625272	-0.300606	3	2	1.649	0	0.588109	0.764
1366	289-95-2	80.0878	0	-0.155711	0	0	1.219	0	0.520161	1.25
696	33467-76-4	114.185	0.312636	2.15329	4	1	1.464	1	0.384638	3.045
1536	622-46-8	137.136	0.444499	1.10007	2	0	1.003	1	0.631507	2.61
986	1571-08-0	164.158	0	1.29133	3	0	1.131	2	0.734976	3.3
849	95-85-2	143.57	0.754821	1.41581	0	0	0.548	0	0.476426	3.78
1046	591-35-5	163.001	0.78526	3.08281	0	0	0.5	0	0.242984	4.56
1309	100-48-1	104.109	0	0.471168	1	0	0.946	0	0.543943	2.18
447	615-96-3	223.107	0.00070485	2.93139	6	0	1.086	1	0.403187	3.86
113	1585-07-5	185.061	0	3.89069	1	0	0.701	0	0.116326	3.67
172	626-01-7	219.023	0.295499	2.40327	0	0	0.439	0	0.392868	3.65
427	2700-22-3	154.168	0	2.28129	3	0	0.827	1	0.548244	3.64
477	603-71-4	165.189	0	3.22508	1	0	1.07	2	0.214241	3.86
792	1731-86-8	200.317	0	4.63374	10	0	1.628	1	0.388258	4.425
1458	123-51-3	88.1477	0.312636	1.15818	2	1	1.657	0	0.342764	1.964
1459	123-66-0	144.211	0	2.6925	6	0	1.691	1	0.375861	3.064
989	6636-78-8	129.544	0.330674	1.46408	0	0	0.686	0	0.580807	2.99
432	6291-85-6	103.162	0.210736	0.398682	4	0	1.812	0	0.79471	1.297
856	53723-19-6	140.222	0.312636	2.71154	5	1	1.358	0	0.423345	2.958
1538	623-03-0	137.566	0	2.28964	1	0	0.663	0	0.257098	3
1145	109-85-3	75.1093	0.228772	-0.879115	2	0	2.017	0	0.783076	1.21
1065	619-73-8	153.135	0.312636	0.955124	2	1	0.894	2	0.626241	3.12
691	96-23-1	128.984	0.421413	0.747936	2	1	0.768	0	0.335583	2.207
1048	583-60-8	112.169	0	1.37397	0	0	1.355	1	0.353094	2.19
867	79-16-3	73.0935	0.255321	-0.809237	0	0	1.79	1	0.589513	1.02
1277	2873-18-9	197.481	0	3.49921	0	0	0.554	0	0	3.75
1103	150-76-5	124.137	0.499046	1.34435	1	0	1.114	0	0.591691	2.86
86	462-18-0	198.344	0	4.97636	10	0	1.537	1	0.367684	4.521
156	300-57-2	118.175	0	3.35556	2	0	1	1	0.173044	3.19
128	28177-48-2	130.092	0.499046	1.92135	0	0	0.858	0	0.324016	3.47
1274	90-04-0	123.152	0.24018	1.29189	1	0	1.081	0	0.605595	2.31
946	4421-08-3	149.146	0.445788	1.51012	2	0	1.017	0	0.616022	2.97
66	629-08-3	111.184	0.00070485	2.09288	5	0	1.468	0	0.217171	2.763
679	107-88-0	90.1206	0.625272	-0.428426	2	2	1.649	0	0.615719	0.699
96	2050-23-9	230.3	0	3.07244	11	0	1.674	2	0.71572	3.702
1727	80480-15-5	323.183	0.00070485	5.51416	2	0	0.613	1	0.558589	5.387
1020	2138-22-9	144.555	1.13564	2.15401	0	0	0.578	0	0.462716	4.06
1068	16588-34-4	185.564	0	1.94473	2	0	0.654	3	0.497775	4.19
625	78-85-3	70.0896	0	0.566371	1	0	1.371	2	0.390708	3.67
586	35161-71-8	69.1048	0.219067	-0.16986	2	0	1.353	0	0.532945	2.018
1211	5390-04-5	84.1161	0.397827	0.5968	3	1	1.24	0	0.371537	1.58
977	627-35-0	73.1364	0.133877	0.622567	2	0	1.846	0	0.476563	2.191
687	693-65-2	158.28	0	4.02415	8	0	1.704	0	0.26694	4.09
1032	111-86-4	129.242	0.210736	2.56363	6	0	1.567	0	0.591664	3.351
302	84-66-2	222.237	0	2.54524	6	0	1.313	2	0.783932	3.23
1356	51-36-5	191.011	0.659578	3.3172	1	1	0.542	1	0.381523	3.27
1135	110-12-3	114.185	0	1.83346	3	0	1.568	1	0.376699	2.354
535	768-59-2	136.19	0.312636	2.06256	2	1	1.075	0	0.533069	3.07
735	127-19-5	87.12	0	-0.634884	0	0	1.934	1	0.64436	1.051
1110	91-10-1	154.163	0.162399	1.28283	2	0	1.302	0	0.562933	2.4
442	62-53-3	93.1262	0.226647	1.13713	0	0	0.815	0	0.430424	2.77
554	456-47-3	126.128	0.312636	1.21575	1	1	0.951	0	0.532388	2.61
263	15666-97-4	197.273	0.00070485	3.24429	10	0	1.531	1	0.557031	3.9
264	606-22-4	183.121	0.147047	1.35802	2	0	0.682	4	0.55343	3.84
600	92-69-3	170.207	0.499046	3.27117	1	0	0.797	0	0.485458	4.39
763	563-83-7	87.12	0.486663	-0.318578	1	0	1.503	1	0.608419	1.12
1177	109-74-0	69.1048	0.00070485	0.636957	2	0	1.447	0	0.207874	1.559
851	110-68-9	87.1629	0.133877	1.10788	3	0	1.778	0	0.479662	2.322
676	108-48-5	107.153	0	1.65185	0	0	1.163	0	0.400544	2.19
1650	88-74-4	138.124	0.176897	1.34118	1	0	0.749	2	0.483065	3.08
1351	10531-41-6	205.073	0.00070485	2.09383	2	0	0.594	1	0.362768	5.222
1631	29338-49-6	212.286	0.312636	3.41698	3	1	0.942	0	0.542627	3.75
1696	589-18-4	122.164	0.312636	1.57725	1	1	1.02	0	0.529969	2.51
524	16930-95-3	154.206	0	2.78994	6	0	1.454	1	0.447145	4.11
975	105-56-6	113.114	0.00070485	0.332434	4	0	1.579	1	0.538436	1.77
743	107-31-3	60.0518	0	0.0272379	1	0	2.256	1	0.341279	1.502
1173	18409-17-1	128.211	0.312636	2.6386	5	1	1.468	1	0.387738	3.365
782	105-53-3	160.167	0	1.06643	6	0	1.8	2	0.700224	2.003
784	124-19-6	142.238	0	2.98925	7	0	1.553	1	0.339301	3.808
1257	589-98-0	130.227	0.312636	2.6141	5	1	1.596	0	0.352061	2.94
1325	103-85-5	152.218	0.340483	1.17951	2	0	0.591	1	0.765857	3.61
785	14309-57-0	140.222	0	2.72564	5	0	1.442	2	0.418573	3.98
1303	133-11-9	229.231	0.359441	2.9847	3	0	0.852	1	0.744003	4.41
503	768-95-6	152.233	0.312636	2.49125	0	1	1.138	0	0.377089	2.92
613	64-67-5	154.185	0	0.282991	4	0	2.199	2	0.945388	2.302
923	80-55-7	132.157	0.172033	0.758928	3	1	1.714	1	0.679513	1.43
102	109-46-6	188.334	0.267753	2.50626	8	0	1.144	1	0.864188	3.86
745	104-61-0	156.221	0	1.91517	4	0	1.504	1	0.50117	3.014
202	71-36-3	74.1212	0.312636	0.903918	2	1	1.698	0	0.312055	1.569
1532	620-24-6	124.137	0.811682	0.545832	1	1	0.904	0	0.802924	1.98
908	612-24-8	148.119	0	1.27193	2	0	0.749	2	0.35696	4.08
1455	123-15-9	100.158	0	1.30227	3	0	1.58	1	0.357613	2.526
1719	80192-48-9	138.206	0	2.55531	4	0	1.331	3	0.497099	3.08
754	13401-56-4	122.593	0.313341	1.33568	2	1	1.193	0	0.349088	2.218
730	121-89-1	165.146	0	1.69794	2	0	0.943	3	0.519771	3.32
967	2430-16-2	178.27	0.312636	3.63518	6	1	1.183	0	0.40748	3.87
777	98-82-8	120.191	0	3.35684	1	0	1.111	0	0.149738	3.69
192	528-29-0	168.107	0	1.68342	2	0	0.769	4	0.309153	4.25
1130	109-06-8	93.1262	0	1.24188	0	0	1.11	0	0.399864	1.99
197	112-47-0	174.28	0.625272	2.40713	9	2	1.554	0	0.606704	3.224
1122	4146-04-7	103.162	0.456422	-0.0672646	3	1	1.571	0	0.975431	2.328
773	100-79-8	132.157	0.22765	0.0584124	1	1	1.722	0	0.876206	1.21
30	109-66-0	72.1483	0	2.79787	2	0	1.7	0	0.0391005	2.8
1627	23056-33-9	172.569	0	1.75205	1	0	0.782	2	0.493905	3.42
1184	139-85-5	138.12	0.99869	1.04451	1	0	0.814	1	0.820359	3.107
65	622-24-2	140.609	0.00070485	3.19341	2	0	0.86	0	0.118538	3.17
130	844-51-9	260.286	0	3.73835	2	0	0.809	4	0.966031	4.48
439	1871-67-6	142.195	0.57154	2.82542	5	1	1.4	2	0.439129	3.209
1507	587-03-1	122.164	0.312636	1.57725	1	1	1.02	0	0.529969	2.76
1140	99-06-9	138.12	1.06229	1.51572	1	1	0.814	1	0.71701	2.19
830	1119-46-6	136.576	0.572244	1.58231	4	1	1.112	1	0.366055	2.714
1616	15848-22-3	209.08	0.00070485	2.55345	6	0	1.054	1	0.372478	3.293
739	97-00-7	202.552	0	2.08249	2	0	0.543	4	0.306243	5.16
404	364-74-9	159.09	0	1.81998	1	0	0.849	2	0.208182	3.33
1361	56961-77-4	225.897	0	4.11562	0	0	0.467	0	0.0356609	4.3
1017	629-11-8	118.174	0.625272	0.465889	5	2	1.594	0	0.594308	1.505
818	66-77-3	156.18	0	2.77114	1	0	0.822	1	0.46189	3.423
1004	79-20-9	74.0783	0	0.265958	1	0	2.007	1	0.360365	1.405
1697	609-93-8	198.133	0	2.62062	2	0	0.839	4	0.362588	4.23
413	2495-37-6	176.211	0	2.71192	4	0	1.151	2	0.522692	3.65
1164	638-49-3	116.158	0	1.96848	5	0	1.755	1	0.353676	2.217
472	629-03-8	243.967	0.0014097	3.9757	5	0	0.728	0	0.0416331	4.046
643	2150-44-9	168.146	1.07878	0.870518	2	0	1.054	1	0.937729	2.86
335	110-26-9	154.166	0.510642	-0.119216	4	0	1.326	4	1.26035	2.485
208	4437-51-8	114.142	0	1.10077	3	0	1.494	2	0.64978	2.99
476	111-29-5	104.147	0.625272	-0.0194199	4	2	1.615	0	0.591208	1.066
1685	498-00-0	154.163	0.587251	0.395446	2	1	1.124	0	0.885303	2.3
1214	620-02-0	110.11	0	1.10577	1	0	1.19	1	0.439621	2.97
1674	119-34-6	154.123	0.407053	1.03359	1	0	0.701	2	0.658265	3.88
1091	535-13-7	136.576	0.00070485	1.43497	3	0	1.314	1	0.393682	2.569
499	3316-09-4	155.108	1.13564	1.66524	1	0	0.733	2	0.628827	4.17
178	1846-70-4	154.206	0.57154	2.61884	6	1	1.297	1	0.447127	3.714
1434	106-41-2	173.007	0.67022	2.65294	0	0	0.521	0	0.375965	3.68
806	17174-98-0	146.146	0.486663	0.267507	2	0	0.749	1	0.805497	2.68
1172	90-59-5	279.913	0.135596	3.61341	1	0	0.453	1	0.19522	4.65
504	1516-32-1	132.228	0.344612	0.76803	4	0	0.907	1	0.839989	2.81
1344	290-37-9	80.0878	0	-0.00305161	0	0	1.219	0	0.496231	1.18
16	616-30-8	91.1087	0.684072	-2.21519	2	2	1.575	0	1.24714	1.188
1638	53723-18-5	126.196	0.312636	2.22623	4	1	1.339	0	0.420246	2.624
219	106-49-0	107.153	0.226647	1.5471	0	0	0.917	0	0.431104	2.95
1465	137-19-9	179	1.0037	2.66618	0	0	0.442	0	0.345997	3.97
1031	13214-66-9	149.232	0.210736	2.18205	4	0	1.096	0	0.668493	3.62
1026	75-85-4	88.1477	0.312636	1.14702	1	1	1.657	0	0.349579	1.827
1710	2782-91-4	132.228	0	0.787529	2	0	1.19	1	0.955287	2.15
23	40187-51-7	179.172	0.783969	1.02973	2	0	0.883	2	0.92055	2.9
211	90-13-1	162.615	0	4.02517	0	0	0.678	0	0.170496	3.81
1310	66-25-1	100.158	0	1.53332	4	0	1.58	1	0.330004	2.827
1371	50-30-6	191.011	0.57154	2.40843	1	1	0.542	1	0.381523	2.33
711	96-04-8	128.168	0	1.58608	4	0	1.495	2	0.652879	3.04
1460	131-56-6	214.216	0.796352	2.51281	2	0	0.776	1	0.678792	4.37
1555	704-13-2	167.119	0.172071	1.61348	2	0	0.802	3	0.641792	3.27
1761	90-11-9	207.066	0	4.24612	0	0	0.576	0	0.170704	4.86
87	586-61-8	199.087	0	4.14495	1	0	0.756	0	0.147035	3.85
82	773-99-9	172.223	0.312636	2.88385	2	1	0.886	0	0.45324	3.27
1609	6982-72-5	123.152	0.309968	1.30482	1	0	1.132	1	0.577747	2.17
1120	123-08-0	122.121	0.663558	1.211	1	0	0.867	1	0.677368	3.266
1313	14191-95-8	133.147	0.499751	0.955154	2	0	0.862	0	0.564536	2.62
513	23056-39-5	172.569	0	1.62195	1	0	0.782	2	0.493905	3.29
1276	4360-47-8	129.158	0	2.14067	2	0	0.875	1	0.357286	3.16
829	108-10-1	100.158	0	1.34815	2	0	1.58	1	0.373599	1.792
1575	1932-92-9	112.126	0.0851908	0.929458	4	0	1.436	1	0.426045	2.345
1461	131-58-8	196.244	0	3.35701	2	0	0.895	1	0.509626	4.37
1218	627-18-9	138.991	0.313341	0.831218	2	1	0.753	0	0.308673	2.067
187	637-59-2	199.087	0.00070485	3.81062	3	0	0.756	0	0.121845	3.69
945	111-68-2	115.216	0.210736	2.07833	5	0	1.578	0	0.588564	3.211
1023	94-67-7	137.136	0.811682	1.78573	1	1	0.782	1	0.802	3.25
49	551-06-4	185.246	0	4.55026	1	0	0.633	2	0.196855	5.137
742	2051-78-7	128.168	0	1.97486	5	0	1.58	2	0.423678	2.365
1081	94-71-3	138.163	0.274615	1.92079	2	0	1.162	0	0.474363	2.64
1522	616-24-0	87.1629	0.210736	0.876656	2	0	1.611	0	0.609976	2.187
1109	50478-16-5	143.595	0	2.21925	1	0	0.61	0	0.19733	2.92
491	14267-92-6	102.561	0.0858956	2.12776	3	0	0.945	0	0.0949917	2.51
665	2928-43-0	184.233	0.312636	2.85258	2	1	0.854	0	0.625863	3.82
677	13861-22-8	124.137	0.0851908	1.20562	4	0	1.308	2	0.496046	2.63
1498	555-21-5	162.145	0.00070485	1.36445	3	0	0.853	2	0.387853	3.13
1412	99-61-6	151.119	0	1.54665	2	0	0.857	3	0.500685	3.11
1552	645-09-0	166.134	0.486663	0.721738	2	0	0.769	3	0.75769	2.81
569	111-69-3	108.141	0.0014097	0.0997417	5	0	1.273	0	0.385944	1.462
189	598-04-9	178.293	0	2.10175	6	0	1.612	2	0.584325	2.744
1271	618-31-5	249.93	0.0879941	3.27182	1	0	0.518	0	0.106977	3.64
175	1879-09-0	178.27	0.311669	4.02952	1	0	1.183	0	0.434646	4.16
1265	836-30-6	214.22	0.184461	3.35608	3	0	0.829	2	0.513127	4.89
599	107-07-3	80.513	0.384919	0.231933	1	1	0.961	0	0.305366	1.583
92	2680-03-7	99.1307	0	-0.081164	1	0	1.663	2	0.698375	1.764
1695	586-76-5	201.017	0.659416	2.72909	1	1	0.553	1	0.440673	3.18
506	4254-29-9	134.175	0.312636	1.67741	0	1	0.912	0	0.399768	2.31
564	104-52-9	154.636	0.00070485	3.58667	3	0	0.918	0	0.121637	3.5
654	94-30-4	180.2	0	2.28518	4	0	1.325	1	0.662614	3.77
964	4224-70-8	195.054	0.572244	1.89705	5	1	0.894	1	0.369362	3.031
277	4916-57-8	184.237	0	2.11242	3	0	1.036	0	0.776124	2.97
126	431-03-8	86.089	0	0.130148	1	0	1.492	2	0.643582	2.77
81	3819-88-3	266.996	0	2.84319	1	0	0.445	2	0.177744	4.09
904	544-13-8	94.1143	0.0014097	0.217519	4	0	1.232	0	0.382845	1.363
382	80-58-0	167.001	0.793066	1.12365	2	1	0.766	1	0.390773	3.122
260	91-57-6	142.197	0	3.868	0	0	0.868	0	0.174087	4.08
635	4313-03-5	110.153	0	2.0948	3	0	1.283	3	0.459674	3.862
1486	500-22-1	107.11	0	0.379659	1	0	1.034	1	0.687668	2.87
585	111-13-7	128.211	0	2.54982	5	0	1.56	1	0.352188	2.855
163	90-72-2	265.393	0.311669	0.0683533	6	0	1.517	0	1.88645	2.48
57	630-18-2	83.1313	0	0.880064	1	0	1.456	0	0.245397	1.675
884	104-50-7	142.195	0	1.42986	3	0	1.504	1	0.498071	2.62
982	708-06-5	172.18	0.132794	2.77459	1	0	0.777	1	0.414133	4.32
288	107-54-0	126.196	0.397827	1.57947	3	1	1.339	0	0.442868	2.447
1089	103-90-2	151.162	0.907667	0.233791	1	0	1.007	1	0.930833	2.18
1413	99-65-0	168.107	0	1.59579	2	0	0.769	4	0.309153	3.76
542	1137-41-3	197.232	0.226647	2.59756	2	0	0.787	1	0.82412	3.68
1637	42454-06-8	167.119	0.730737	1.71876	2	0	0.802	3	0.77432	3.33
1578	2237-30-1	118.136	0.295499	1.2027	1	0	0.721	0	0.575183	2.53
190	111-20-6	202.247	1.14308	1.75963	9	2	1.444	2	0.709488	2.732
1596	4383-06-6	154.163	0.587251	0.395446	2	1	1.124	0	0.885303	2.01
1157	4376-16-3	126.196	0.312636	2.21508	3	1	1.339	0	0.427061	2.52
1101	107-94-8	108.523	0.572244	0.375849	2	1	0.951	1	0.359857	2.668
1541	624-24-8	116.158	0	1.72189	4	0	1.755	1	0.369662	2.155
1169	624-51-1	144.254	0.312636	3.09941	6	1	1.585	0	0.355161	3.36
768	18937-79-6	126.153	0	1.81932	4	0	1.443	1	0.440946	3.76
993	629-33-4	130.184	0	2.45378	6	0	1.719	1	0.356775	2.618
11	608-71-9	488.591	0.703876	5.76858	0	0	0.478	0	0	5.66
862	107-05-1	76.5243	0.00070485	1.71723	1	0	0.925	1	0.0833272	2.06
584	609-38-1	111.099	0.486663	0.0376309	1	0	1.01	1	0.695945	1.56
628	13361-32-5	125.125	0.00070485	0.585408	5	0	1.411	2	0.592451	2.21
1774	40046-30-8	163.24	0	4.1195	1	0	0.757	2	0.140058	4.886
1610	7452-79-1	130.184	0	1.97614	4	0	1.719	1	0.400371	2.111
1457	123-31-9	110.11	0.998093	0.688613	0	0	0.797	0	0.652302	3.47
214	86-74-8	167.206	0.309968	3.5384	0	0	0.752	0	0.385811	3.91
1492	539-82-2	130.184	0	2.20719	5	0	1.719	1	0.372762	2.642
1605	5665-74-7	117.189	0.456422	0.418045	4	1	1.557	0	0.97853	2.415
1005	621-83-0	166.244	0.344612	1.01871	3	0	0.666	1	0.919918	3.66
1255	589-82-2	116.201	0.312636	2.12879	4	1	1.61	0	0.348962	2.51
1009	131-57-7	228.243	0.132794	2.98773	3	0	0.95	1	0.61818	4.42
43	629-06-1	134.646	0.00070485	3.8908	5	0	1.292	0	0.0448078	4.36
481	141-28-6	202.247	0	2.37467	9	0	1.709	2	0.709522	2.874
1479	446-51-5	126.128	0.312636	1.21575	1	1	0.951	0	0.532388	2.33
843	1689-82-3	198.22	0.499046	3.44895	2	0	0.858	0	0.674952	4.66
1011	24544-04-5	177.285	0.0789578	3.43621	2	0	1.164	0	0.499399	3.76
1176	98-86-2	120.148	0	1.67171	1	0	0.998	1	0.422819	2.54
1318	1576-87-0	84.1161	0	1.33073	2	0	1.396	2	0.39019	3.66
720	625-33-2	84.1161	0	0.784406	1	0	1.396	2	0.406176	3.54
863	2052-01-9	167.001	0.792361	1.1125	1	1	0.766	1	0.397588	2.416
839	7462-73-9	121.565	0.487368	0.28416	2	0	1.009	1	0.607928	1.783
301	533-68-6	195.054	0.00070485	1.96077	4	0	1.016	1	0.396989	3.764
270	75-84-3	88.1477	0.312636	1.14702	1	1	1.657	0	0.349579	2.13
804	94-26-8	194.226	0.663558	3.05183	5	0	1.207	1	0.729424	4.33
704	2835-68-9	136.151	0.713311	-0.386048	1	0	0.752	1	0.975912	2.09
1286	6641-64-1	207.013	0.302527	2.86593	1	0	0.392	2	0.400973	4.66
307	5332-73-0	89.1358	0.210736	-0.0866276	3	0	1.89	0	0.79161	1.228
997	109-75-1	67.089	0.00070485	0.404622	2	0	1.206	1	0.25879	1.521
1333	2978-58-7	83.1313	0.295927	0.0730774	1	0	1.194	0	0.673173	2.09
1421	100-25-4	168.107	0	1.72935	2	0	0.769	4	0.309153	4.3
1030	156-41-2	155.624	0.210736	1.97414	2	0	0.792	0	0.659384	3.14
1624	21661-97-2	154.249	0	3.268	7	0	1.448	2	0.405686	3.949
474	6728-26-3	98.1426	0	1.81604	3	0	1.414	2	0.393289	3.77
1716	17849-38-6	142.582	0.312636	1.73442	1	1	0.737	0	0.526379	2.9
1557	766-84-7	137.566	0	2.23666	1	0	0.663	0	0.257098	2.94
360	540-88-5	116.158	0	1.47968	2	0	1.755	1	0.404087	1.51
1671	110-19-0	116.158	0	1.49083	3	0	1.755	1	0.397272	1.73
1378	70-70-2	150.174	0.663558	1.8476	2	0	0.66	1	0.699553	3.12
1405	97-62-1	116.158	0	1.49083	3	0	1.755	1	0.397272	1.729
483	57382-97-5	170.229	0	2.09567	4	0	0.963	1	0.392922	3.27
567	103-73-1	122.164	0	2.65286	2	0	1.204	0	0.331373	2.86
73	5459-58-5	141.167	0.00070485	1.30305	6	0	1.553	1	0.544634	2.39
968	1129-35-7	161.157	0	1.46278	3	0	1.068	1	0.591251	2.95
134	107-12-0	55.0783	0.00070485	0.151648	1	0	1.431	0	0.204774	1.028
1319	16369-05-4	103.162	0.456422	-0.298315	2	1	1.571	0	1.00304	2.415
293	460-00-4	174.998	0	2.96257	0	0	0.568	0	0.105429	3.11
871	6283-25-6	172.569	0.295499	2.29071	1	0	0.531	2	0.514442	3.6
1645	66-56-8	184.106	0.302363	2.15579	2	0	0.716	4	0.45026	3.46
380	98-87-3	161.028	0.0879941	2.82392	1	0	0.657	0	0.106561	3.11
887	111-26-2	101.189	0.210736	1.59302	4	0	1.592	0	0.585465	2.78
1496	554-84-7	139.109	0.689856	1.84938	1	0	0.784	2	0.485836	3.51
731	2810-04-0	156.203	0	2.36845	3	0	0.92	1	0.389823	3.03
1617	15852-73-0	187.034	0.312636	1.95537	1	1	0.602	0	0.526587	3.37
983	619-50-1	181.145	0	1.98101	3	0	1.093	3	0.543443	3.39
412	134-84-9	196.244	0	3.35701	2	0	0.895	1	0.509626	4.4
656	26734-09-8	103.162	0.523372	-0.485259	2	1	1.571	0	0.892844	2.075
791	122-03-2	148.201	0	2.66996	2	0	1.099	1	0.438221	3.67
568	629-40-3	136.194	0.0014097	0.902586	7	0	1.326	0	0.392143	2.23
562	88-72-2	137.136	0	2.40513	1	0	0.942	2	0.212881	3.26
825	100-86-7	150.217	0.312636	2.36155	2	1	1.118	0	0.435706	2.59
322	440-60-8	198.09	0.312636	1.5275	1	1	0.958	0	0.359213	2.8
1193	536-75-4	107.153	0	1.72719	1	0	1.163	0	0.402964	2.54
347	1817-73-8	262.017	0.233675	2.34348	2	0	0.409	4	0.567291	4.24
323	3947-58-8	275.056	0.937499	2.40253	3	0	0.623	3	0.879245	3.87
1301	3698-83-7	236.996	0	2.56634	2	0	0.4	4	0.2473	5.72
840	131-11-3	194.184	0	1.57462	4	0	1.281	2	0.777734	2.56
1567	1072-83-9	109.126	0.309968	0.894847	1	0	1.071	1	0.577068	2.09
1111	1122-61-8	124.097	0	0.548495	1	0	0.952	2	0.496136	3.41
52	38713-56-3	264.359	0.663558	5.47837	10	0	1.299	1	0.74492	5.63
1782	24827-74-5	216.387	0.344612	3.67989	10	0	1.131	1	0.858584	4.94
1654	90-43-7	170.207	0.499046	3.27117	1	0	0.797	0	0.485458	4.09
89	55182-74-6	210.355	0.312636	5.36914	11	1	1.409	0	0.411232	5.377
857	75-98-9	102.131	0.57154	0.823276	1	1	1.547	1	0.400971	2.746
271	16245-79-7	205.338	0.226647	4.94427	7	0	1.213	0	0.452798	5.43
1360	18060-77-0	128.168	0	2.04605	3	0	1.58	2	0.463657	2.218
1561	873-76-7	142.582	0.312636	1.73442	1	1	0.737	0	0.526379	3.25
1236	142-92-7	144.211	0	2.6925	6	0	1.691	1	0.375861	2.991
1167	924-50-5	114.142	0	1.53852	2	0	1.594	2	0.448935	1.94
333	14371-10-9	132.159	0	2.12075	2	0	0.943	2	0.473218	3.68
441	50-43-1	225.456	0.659416	3.17373	1	1	0.453	1	0.350597	2.59
32	324-74-3	172.198	0	3.94109	1	0	0.836	0	0.214922	3.53
1440	108-21-4	102.131	0	1.00553	2	0	1.805	1	0.394173	1.41
1012	71-23-8	60.0947	0.312636	0.418609	1	1	1.768	0	0.308956	1.254
1742	1472-87-3	272.379	0	4.52837	14	0	1.639	2	0.725018	4.654
1720	112-70-9	200.36	0.312636	5.2717	11	1	1.558	0	0.339948	5.45
879	2144-08-3	154.12	1.01927	1.08041	1	0	0.767	1	0.651247	3.001
56	1127-76-0	156.223	0	4.35331	1	0	0.92	0	0.177186	3.89
296	334-48-5	172.264	0.57154	3.49202	8	1	1.523	1	0.382042	3.506
494	88-65-3	201.017	0.57154	2.44707	1	1	0.553	1	0.440673	2.53
1388	90-12-0	142.197	0	3.868	0	0	0.868	0	0.174087	3.74
1778	127142-66-9	214.63	0	3.52123	2	0	0.492	4	0.222523	5.11
1186	586-11-8	184.106	0.832963	1.92569	2	0	0.716	4	0.582788	4.41
235	102-71-6	149.188	0.725443	-1.53459	6	3	1.768	0	1.59976	1.251
495	66793-96-2	144.254	0.312636	2.84606	3	1	1.585	0	0.3964	2.831
1526	619-24-9	148.119	0	1.31044	2	0	0.749	2	0.35696	3.45
701	582-24-1	136.148	0.172033	0.984978	2	1	0.95	1	0.698246	3.08
889	96-15-1	87.1629	0.210736	0.876656	2	0	1.611	0	0.609976	2.523
1397	95-77-2	163.001	0.861029	3.14558	0	0	0.5	0	0.306792	4.75
1566	1008-89-5	155.196	0	2.51721	1	0	0.89	0	0.495758	3.27
1299	19781-81-8	112.169	0.312636	1.74092	3	1	1.316	0	0.417147	2.384
1767	6305-43-7	243.881	0.0014097	1.44456	3	0	0.565	2	0.643015	4.762
1217	502-44-3	114.142	0	0.367248	0	0	1.506	1	0.464263	1.739
262	97-88-1	142.195	0	2.48336	5	0	1.57	2	0.442763	2.73
1390	92-82-0	180.205	0	2.49839	0	0	0.849	0	0.612545	4.4
620	101-82-6	169.222	0	3.00251	2	0	0.938	0	0.489091	3.38
1029	1122-54-9	121.136	0	0.588652	1	0	1.095	1	0.706754	2.13
942	394-33-2	157.099	0.282728	2.26111	1	0	0.79	2	0.34619	4.38
697	3760-11-0	156.221	0.57154	3.31072	6	1	1.412	2	0.442229	3.6
1233	99-09-2	138.124	0.295499	1.44155	1	0	0.749	2	0.527375	3.03
299	106-79-6	230.3	0	3.07244	11	0	1.674	2	0.71572	4.011
125	32002-24-7	188.22	0	1.89613	7	0	1.798	2	0.882919	2.35
1365	141-32-2	128.168	0	2.25132	5	0	1.58	2	0.423678	3.52
1128	110-61-2	80.0878	0.0014097	-0.322201	3	0	1.173	0	0.452462	1.176
157	367-81-7	201.112	0.302527	1.4376	2	0	0.693	4	0.527083	4.69
314	105-37-3	102.131	0	1.23658	3	0	1.805	1	0.366563	2.055
1125	563-80-4	86.1319	0	0.862839	1	0	1.596	1	0.3705	1.831
912	15128-82-2	140.097	0.111554	1.02751	1	0	0.882	2	0.637243	3.87
1775	605-69-6	234.165	0.282728	3.11981	2	0	0.659	4	0.508417	4.89
1574	1669-44-9	126.196	0	2.24033	4	0	1.435	2	0.415474	3.74
1667	105-54-4	116.158	0	1.72189	4	0	1.755	1	0.369662	2.51
478	89-73-6	153.135	0.700751	1.15259	1	1	0.756	1	0.900837	3.38
547	112-31-2	156.264	0	3.47456	8	0	1.548	1	0.3424	4.282
1258	79-31-2	88.1048	0.57154	0.349118	1	1	1.56	1	0.391056	2.667
744	55-21-0	121.136	0.486663	0.590212	1	0	0.831	1	0.660738	2.09
801	939-23-1	155.196	0	2.51721	1	0	0.89	0	0.495758	3.66
514	100-64-1	113.157	0.312636	1.18766	0	1	1.258	1	0.447017	2.204
602	18829-56-6	140.222	0	3.27197	6	0	1.442	2	0.402587	4.6
1621	19524-06-2	157.996	0	1.70976	0	0	0.593	0	0.396482	2.44
1294	498-60-2	96.0839	0	0.690172	1	0	1.135	1	0.438941	3
1175	7348-71-2	149.029	0.00070485	2.93758	2	0	0.822	1	0.102103	3.77
1597	4753-59-7	195.054	0.00070485	2.47029	5	0	1.016	1	0.369379	3.392
1204	3395-91-3	167.001	0.00070485	1.53561	3	0	0.917	1	0.363181	4.027
1316	121-32-4	166.173	0.439127	1.65906	3	0	1.142	1	0.762847	3.02
12	631-22-1	317.959	0	2.26115	6	0	0.832	2	0.698086	5.137
639	583-69-7	189.006	1.02053	1.72976	0	0	0.485	0	0.504466	4.68
892	69-72-7	138.12	0.704334	2.03766	1	1	0.814	1	0.395618	2.49
935	93-58-3	136.148	0	1.94075	2	0	1.145	1	0.446492	3.23
41	57-55-6	76.0941	0.540286	-1.04763	1	2	1.706	0	0.614472	0.49
83	6175-23-1	156.221	0	1.78969	6	0	1.496	2	0.659078	3.506
1418	99-96-7	138.12	1.00183	1.39861	1	1	0.814	1	0.71701	1.98
1292	619-57-8	137.136	1.15022	-0.223734	1	0	0.782	1	0.934373	2.22
1483	492-88-6	166.173	0	1.97192	3	0	1.142	1	0.441455	3.85
921	88-15-3	126.177	0	1.41677	1	0	0.765	1	0.363052	2.41
573	29865-90-5	182.173	0.335132	0.96962	3	0	1.269	1	0.957052	2.61
710	6280-87-1	117.576	0.0014097	1.71586	4	0	1.062	0	0.210482	2.366
251	51676-74-5	216.578	0	2.49246	2	0	0.668	4	0.306922	5.33
1139	4187-86-4	84.1161	0.397827	0.365749	2	1	1.24	0	0.399146	1.822
1444	109-09-1	113.544	0	1.58105	0	0	0.766	0	0.396274	2.16
631	2524-52-9	151.162	0	1.08479	3	0	1.285	1	0.733526	2.08
531	1080-32-6	228.224	0	2.20257	6	0	1.653	1	1.1007	2.57
395	14660-52-7	209.08	0.00070485	2.9556	6	0	1.054	1	0.372478	3.218
454	110-62-3	86.1319	0	1.04801	3	0	1.596	1	0.326904	2.978
1295	106-95-6	120.976	0.00070485	1.94118	1	0	0.669	1	0.0835349	3.569
1714	6361-21-3	185.564	0	2.20233	2	0	0.654	3	0.497775	3.53
183	1119-86-4	174.28	0.540286	2.34953	8	2	1.554	0	0.636166	3.764
680	1889-59-4	120.171	0	-1.47948	2	0	1.578	3	0.622844	3.11
372	352-93-2	90.1878	0	1.80989	2	0	1.06	0	0.162556	2.02
896	1007-32-5	148.201	0	2.44004	3	0	1.099	1	0.429018	2.79
1661	99-99-0	137.136	0	2.40513	1	0	0.942	2	0.212881	3.65
297	597-97-7	129.224	0	3.15808	2	0	0.973	2	0.0993928	3.353
191	1476-11-5	124.996	0.0014097	2.35063	2	0	0.784	1	0.0983048	4.022
538	3544-25-0	132.162	0.227352	0.506417	2	0	0.828	0	0.606075	2.24
1588	2998-23-4	142.195	0	2.73663	6	0	1.57	2	0.426777	3.54
75	2176-62-7	251.324	0	3.66221	0	0	0.706	0	0.199062	4.71
1432	105-66-8	130.184	0	2.20719	5	0	1.719	1	0.372762	2.586
963	1193-79-9	124.137	0	1.25706	1	0	1.232	1	0.458706	2.17
507	55314-57-3	126.153	0	1.81932	4	0	1.443	1	0.440946	3.82
725	4487-59-6	202.993	0	1.48988	1	0	0.53	2	0.493433	4.07
452	1484-13-5	193.243	0	4.38122	1	0	0.873	1	0.41691	5.24
1308	87-66-1	126.11	1.16049	0.536158	0	0	0.749	0	0.684156	3.85
142	565-74-2	181.027	0.793066	1.37791	2	1	0.836	1	0.421482	2.451
752	38533-61-8	188.568	0	1.99132	2	0	0.938	2	0.650217	4.36
273	591-50-4	204.008	0	3.26723	0	0	0.465	0	0.133726	3.36
1403	96-21-9	217.887	0.421413	1.1901	2	1	0.545	0	0.335999	3.57
1165	1119-51-3	149.029	0.00070485	2.9118	3	0	0.822	1	0.0897333	3.013
770	814-75-5	151.001	0.00070485	1.03474	1	0	0.801	1	0.367118	4.854
1353	615-43-0	219.023	0.226647	2.56803	0	0	0.439	0	0.438877	3.35
943	623-71-2	136.576	0.00070485	1.51757	4	0	1.314	1	0.366072	2.502
1201	4245-35-6	142.195	0	2.50558	5	0	1.57	2	0.454386	3.41
132	557-48-2	138.206	0	3.06542	5	0	1.331	3	0.465872	4.34
1163	13325-10-5	89.1358	0.523372	-0.63365	3	1	1.593	0	0.855321	2.025
376	638-29-9	120.577	0	2.1227	3	0	1.157	1	0.3424	2.655
1594	4214-79-3	129.544	0.67022	1.25553	0	0	0.686	0	0.659692	2.25
516	108-88-3	92.1381	0	2.61728	0	0	1	0	0.11593	3.25
612	86-57-7	173.168	0	3.24588	1	0	0.751	2	0.270358	4
166	538-68-1	148.244	0	4.55851	4	0	1.182	0	0.128327	4.79
1518	610-39-9	182.133	0	2.09339	2	0	0.884	4	0.309833	4.52
771	16205-90-6	140.179	0	2.30463	5	0	1.449	1	0.444045	3.7
91	2034-22-2	304.765	0.345362	1.9659	0	0	0.451	0	0.405164	4.43
941	451-46-7	168.165	0	2.58821	3	0	1.179	1	0.45269	3.01
1302	932-62-7	123.152	0	0.712456	1	0	1.273	1	0.554151	2
140	106-37-6	235.904	0	3.70219	0	0	0.474	0	0.0996278	3.68
421	79544-31-3	198.133	0.312636	0.643387	3	1	0.839	4	0.723192	4.09
1736	54135-80-7	211.472	0	3.93199	1	0	0.68	0	0.172205	4.64
1620	19241-16-8	163.24	0	4.1195	1	0	0.757	2	0.140058	4.495
1423	100-71-0	107.153	0	1.72719	1	0	1.163	0	0.402964	2.13
617	4339-05-3	112.169	0.397827	1.32522	3	1	1.316	0	0.412159	2.1
222	23165-44-8	191.293	0	5.16545	4	0	0.849	2	0.148676	5.77
1577	2210-28-8	128.168	0	1.99805	4	0	1.58	2	0.439664	2.35
648	3913-81-3	154.249	0	3.75728	7	0	1.448	2	0.405686	4.85
458	872-55-9	112.193	0	2.76251	1	0	0.81	0	0.0592613	2.57
1702	767-00-0	119.121	0.67022	1.44615	1	0	0.763	0	0.533643	3.52
666	107-18-6	58.0789	0.312636	0.186273	1	1	1.418	1	0.359872	1.082
1587	2987-16-8	100.158	0	1.29112	2	0	1.58	1	0.364428	2.626
888	88-30-2	207.107	0.861029	2.60675	2	0	0.905	2	0.371317	4.65
1700	623-70-1	114.142	0	1.79179	3	0	1.594	2	0.432948	2.24
526	824-69-1	179	1.04297	2.17026	0	0	0.442	0	0.345997	4.81
497	96-24-2	110.539	0.612569	-0.682649	2	2	1.019	0	0.61398	1.37
162	629-12-9	129.224	0	3.40028	4	0	0.973	2	0.0649684	4.706
1762	7693-52-9	218.005	0.282728	3.0594	1	0	0.472	2	0.340389	4.87
796	105-99-7	258.353	0	4.31591	13	0	1.649	2	0.721919	3.792
578	40894-00-6	167.044	0.313341	1.55963	2	1	0.894	0	0.349295	2.54
832	109-04-6	157.996	0	1.75044	0	0	0.593	0	0.396482	2.46
492	527-85-5	135.163	0.486663	1.00019	1	0	0.92	1	0.661418	2.05
346	1930-72-9	227.561	0	1.18564	3	0	0.477	4	0.451001	5.66
1014	471-25-0	70.0467	0.65673	-0.697568	1	1	0.838	1	0.41673	2.706
1635	36536-46-6	86.089	0	-0.416864	0	0	1.508	1	0.485674	2.241
215	17346-16-6	271.977	0	2.89452	2	0	0.738	1	0.417371	3.513
668	6117-80-2	88.1048	0.625272	-0.711281	2	2	1.381	1	0.651395	0.851
1312	498-62-4	112.15	0	1.63323	1	0	0.698	1	0.343966	3.4
1	123-73-9	70.0896	0	0.845422	1	0	1.371	2	0.387091	4.06
1099	2117-11-5	84.1161	0.397827	0.365749	2	1	1.24	0	0.399146	1.368
1133	3050-69-9	142.195	0	2.73663	6	0	1.57	2	0.426777	3.08
1516	607-35-2	174.156	0	1.81883	1	0	0.806	2	0.554293	3.08
389	115-20-8	149.403	0.420004	1.33606	1	1	0.476	0	0.290813	2.535
505	1899-24-7	174.98	0	1.50491	1	0	0.639	1	0.436238	3.13
1106	101-41-7	150.174	0	1.95044	3	0	1.183	1	0.449591	2.6
693	102-02-3	177.206	0.703461	0.268574	4	0	0.879	2	1.55908	2.61
1086	120-80-9	110.11	0.773661	1.12514	0	0	0.797	0	0.531875	3.75
1053	542-76-7	89.5231	0.0014097	0.357364	2	0	0.89	0	0.276999	2.001
1304	5600-21-5	143.574	0.295499	1.7996	0	0	0.823	0	0.645729	2.53
122	771-61-9	184.064	0.956434	2.73116	0	0	0.869	0	0.10951	4.63
366	21071-27-2	160.281	0.344612	1.73865	6	0	1.007	1	0.846187	3.86
489	93-91-4	162.185	0	1.39689	3	0	1.047	2	0.732808	3.57
1786	95-94-3	215.891	0	4.08013	0	0	0.461	0	0	5
551	109-01-3	100.162	0.16093	-0.864924	0	0	1.734	0	0.940215	2.04
88	3550-21-8	225.309	0	4.79236	3	0	0.715	2	0.258634	6.051
396	2578-45-2	203.54	0	0.785786	2	0	0.585	4	0.590177	5.64
46	90-90-4	261.114	0	3.63622	2	0	0.641	1	0.506244	4.26
1141	5471-51-2	164.201	0.499046	1.40177	3	0	1.064	1	0.702652	2.5
1677	122-79-2	136.148	0	1.94075	2	0	1.145	1	0.446492	2.77
521	502-56-7	142.238	0	3.03513	6	0	1.553	1	0.355287	3.074
44	110-54-3	86.1748	0	3.28318	3	0	1.667	0	0.0421997	3.72
593	1424-22-2	140.179	0	2.33662	2	0	1.383	2	0.431528	2.6
848	930-30-3	82.1003	0	0.404351	0	0	1.097	2	0.382572	3.64
233	29558-77-8	249.103	0.499046	4.05927	1	0	0.592	0	0.482755	5.31
236	1071-93-8	174.2	0.932114	-2.58543	5	0	1.304	2	2.01294	1.626
549	127-00-4	94.5395	0.384919	0.486191	1	1	1.07	0	0.336074	1.508
437	372-48-5	97.0902	0	1.01082	0	0	1.032	0	0.402283	1.8
637	619-42-1	215.044	0	2.7321	2	0	0.749	1	0.443789	3.6
1723	29310-88-1	267.075	0.00070485	1.93492	2	0	0.703	3	0.812544	5.658
688	697-82-5	136.19	0.499046	2.81579	0	0	1.075	0	0.390924	3.36
1084	3012-37-1	149.214	0	2.20565	3	0	0.758	0	0.417456	4.05
604	4316-93-2	193.975	0	0.9916	1	0	0.549	2	0.55526	5.12
1548	627-27-0	72.1054	0.312636	0.671583	2	1	1.438	1	0.362971	1.305
1565	932-16-1	123.152	0	1.89558	1	0	1.273	1	0.554151	2.31
1224	95-76-1	162.016	0.352277	2.61866	0	0	0.462	0	0.348332	4.37
207	628-30-8	101.171	0	2.42967	2	0	0.857	2	0.0587701	4.693
95	262-20-4	200.257	0	3.74805	0	0	0.725	0	0.497478	5.04
430	111-64-8	162.656	0	3.57863	6	0	1.26	1	0.351697	3.415
619	3237-22-7	144.13	0	1.42234	3	0	0.966	1	0.583451	3.94
240	5388-62-5	217.566	0.203825	2.09386	2	0	0.468	4	0.540303	4.15
936	78-81-9	73.1364	0.210736	0.391347	1	0	1.641	0	0.606876	2.738
1370	20395-28-2	164.629	0.00070485	2.3295	6	0	1.354	1	0.372271	2.869
1623	20515-19-9	114.142	0	1.51533	3	0	1.594	2	0.432948	2.724
926	19686-73-8	138.991	0.384919	0.710142	1	1	0.753	0	0.336282	1.812
54	91-20-3	128.17	0	3.45802	0	0	0.805	0	0.173407	2.88
1158	5454-83-1	195.054	0.00070485	2.47029	5	0	1.016	1	0.369379	2.92
1513	591-78-6	100.158	0	1.5792	3	0	1.58	1	0.34599	1.657
1278	821-06-7	213.898	0.0014097	2.79853	2	0	0.571	1	0.0987204	4.925
882	108-22-5	100.115	0	1.02743	2	0	1.614	2	0.433466	2.511
158	609-12-1	209.08	0.00070485	2.21503	4	0	1.054	1	0.427697	3.021
670	764-60-3	98.1426	0.312636	1.48666	3	1	1.284	0	0.386438	2.616
759	2548-87-0	126.196	0	2.78666	5	0	1.435	2	0.399488	4.2
1619	18829-55-5	112.169	0	2.30135	4	0	1.426	2	0.396388	4.05
1289	371-40-4	111.117	0.283425	1.13507	0	0	0.82	0	0.423306	3.59
272	21901-18-8	154.123	0.111554	1.16587	1	0	0.989	2	0.637923	2.5
3	288-13-1	68.0771	0.525905	0.148004	0	0	1.007	0	0.407727	1.29
340	110-65-6	86.089	0.625272	-0.892604	2	2	1.102	0	0.656294	1.116
287	512-56-1	140.075	0	-0.592769	3	0	2.342	1	1.21761	1.18
1731	100-11-8	216.032	0.00070485	2.72309	2	0	0.593	2	0.212598	5.31
255	527-18-4	166.216	0.623337	2.32852	0	0	1.089	0	0.655022	4.28
1094	110-93-0	126.196	0	2.09	3	0	1.435	2	0.43146	2.548
1222	771-60-8	183.079	0.386703	2.60432	0	0	0.839	0	0.151049	3.26
381	16532-79-9	196.044	0.00070485	2.36469	2	0	0.614	0	0.288199	3.6
1153	1003-31-2	109.15	0	1.53705	1	0	0.657	0	0.200241	2.24
2	628-05-7	117.146	0.00070485	2.06465	4	0	0.422	2	0.253901	2.59
1332	19780-84-8	98.1426	0.397827	0.851058	3	1	1.284	0	0.402245	1.596
1342	597-35-3	122.187	0	0.160512	2	0	1.665	2	0.571928	1.16
957	14548-46-0	183.206	0	1.86398	2	0	0.898	1	0.792881	2.91
1073	5875-24-1	107.538	0.487368	-0.341561	2	0	0.907	1	0.577219	1.409
1306	4901-51-3	231.89	0.788062	4.2959	0	0	0.34	0	0.0515504	5.72
638	19481-82-4	133.974	0.0883465	0.489993	1	0	0.646	0	0.196104	3.626
195	434-45-7	174.12	0	2.67548	2	0	0.995	1	0.307621	2.99
445	10229-10-4	84.1161	0.312636	1.00135	2	1	1.24	0	0.383339	1.825
533	37687-57-3	186.592	0.16676	1.92881	2	0	0.884	1	0.611703	3.204
962	96-43-5	118.585	0	2.54348	0	0	0.598	0	0.0525719	2.41
1085	75-97-8	100.158	0	1.337	1	0	1.58	1	0.380414	1.558
692	624-84-0	60.0551	0.466057	-1.59473	0	0	1.499	1	0.996087	2.129
1755	70-34-8	186.097	0	1.48786	2	0	0.776	4	0.312252	4.71
1311	123-54-6	100.115	0	-0.151549	2	0	1.493	2	0.646681	2.728
659	52714-52-0	158.246	0	3.80294	4	0	0.673	4	0.084638	5.72
1728	1468-82-2	205.073	0.00070485	2.46157	2	0	0.594	1	0.362768	5.22
1722	2678-21-9	271.441	0	2.84513	2	0	0.293	4	0.22415	5.6
6	2935-44-6	118.174	0.625272	0.207911	3	2	1.594	0	0.649526	1.04
1063	1192-62-7	110.11	0	0.847087	1	0	1.19	1	0.458027	1.96
675	2495-35-4	162.185	0	2.47988	4	0	1.118	2	0.503606	4.35
1078	939-80-0	182.564	0	1.83125	2	0	0.561	2	0.35405	4.71
38	693-23-2	230.3	1.14308	2.73025	11	2	1.453	2	0.715686	2.914
205	2613-23-2	146.546	0.861029	2.62691	0	0	0.638	0	0.312802	4.13
572	14090-87-0	142.195	0	1.30438	5	0	1.495	2	0.655979	3.13
1036	22037-28-1	146.97	0	2.02961	0	0	0.606	0	0.147755	2.52
1118	106-63-8	128.168	0	2.02027	4	0	1.58	2	0.451287	3.29
1362	591-27-5	109.126	0.725694	0.903803	0	0	0.764	0	0.648027	2.48
570	1663-39-4	128.168	0	2.00912	3	0	1.58	2	0.458102	3.27
17	791-28-6	278.284	0	3.62498	3	0	1.082	1	0.838965	3.77
995	495-18-1	137.136	0.567957	1.01558	1	1	0.8	1	0.948594	3.38
47	97-96-1	100.158	0	1.30227	3	0	1.58	1	0.357613	2.946
876	77-75-8	98.1426	0.397827	0.839907	2	1	1.284	0	0.40906	1.677
145	17112-82-2	199.272	0	4.49195	2	0	0.682	2	0.199954	6.056
1502	577-71-9	184.106	0.861029	1.81423	2	0	0.716	4	0.582788	3.27
1757	56961-75-2	209.456	0	3.2884	1	0	0.531	1	0.318731	4.72
906	78-77-3	137.018	0.00070485	2.42777	1	0	0.861	0	0.0633275	2.68
1179	123-72-8	72.1054	0	0.562701	2	0	1.62	1	0.323805	2.62
1016	539-88-8	144.168	0	0.798274	5	0	1.648	2	0.676552	1.6
246	625-22-9	210.291	0	2.22423	8	0	1.984	2	0.957785	3.621
320	3153-36-4	150.603	0.00070485	1.8278	5	0	1.337	1	0.369171	2.719
167	651-70-7	180.149	0	2.42055	2	0	0.766	1	0.247853	2.9
1037	7307-55-3	171.322	0.210736	4.01956	9	0	1.548	0	0.600961	5.328
181	4253-91-2	134.24	0	0.819799	4	0	1.388	1	0.726311	1.78
919	1443-80-7	145.158	0	1.37408	2	0	0.928	1	0.567578	2.63
1146	13677-79-7	154.12	1.40569	0.749762	1	0	0.767	1	0.972639	2.804
678	92-91-1	196.244	0	3.35701	2	0	0.895	1	0.519393	3.92
309	618-80-4	207.998	0.417662	2.95913	1	0	0.422	2	0.29033	3.61
984	121-17-5	225.552	0	3.41348	2	0	0.737	2	0.0947721	3.85
407	5292-45-5	239.181	0	1.42766	5	0	1.24	4	0.874685	3.43
188	97-23-4	269.122	1.34044	4.8273	2	0	0.622	0	0.72617	6.09
1688	527-54-8	136.19	0.499046	2.81579	0	0	1.075	0	0.390924	3.93
294	79218-15-8	142.195	0	2.52021	3	0	1.57	2	0.473571	2.361
204	13281-03-3	188.334	0.344612	2.70927	8	0	1.078	1	0.852386	4.51
353	54321-79-8	226.146	0.63371	0.52219	3	0	0.638	5	1.09892	3.51
484	610-15-1	166.134	0.486663	0.287315	2	0	0.769	3	0.75769	2.28
26	3674-13-3	259.923	0.0014097	2.24052	4	0	0.718	1	0.466322	5.208
1579	2257-09-2	163.24	0	3.36183	3	0	0.757	2	0.144897	5.538
1059	141-79-7	98.1426	0	1.01645	1	0	1.414	2	0.425262	2.36
315	616-44-4	98.1669	0	2.2772	0	0	0.743	0	0.0561621	2.3
319	99-03-6	135.163	0.226647	1.05841	1	0	0.92	1	0.737993	2.18
467	95-88-5	144.555	1.00089	1.75259	0	0	0.578	0	0.504258	3.13
33	111-85-3	148.673	0.00070485	4.37611	6	0	1.313	0	0.047907	3.67
812	41458-65-5	137.179	0.514795	1.138	0	0	0.956	0	0.546945	3.89
1007	95-86-3	124.14	0.741442	-1.83338	0	0	0.688	0	0.79451	3.13
1245	53222-92-7	123.152	0.725694	1.31378	0	0	0.874	0	0.648706	2.45
766	6261-22-9	84.1161	0.312636	1.00135	2	1	1.24	0	0.383339	2.428
367	4837-01-8	217.127	0.00070485	3.27812	3	0	0.657	0	0.245301	3.39
831	78-96-6	75.1093	0.456422	-1.03788	1	1	1.632	0	0.969232	2.07
331	4091-39-8	106.55	0.00070485	0.785078	1	0	1.1	1	0.36691	3.269
485	592-82-5	115.197	0	2.91497	3	0	0.92	2	0.0618693	4.721
408	501-94-0	138.163	0.811682	1.01169	2	1	0.982	0	0.668718	2.17
62	771-69-7	177.081	0	2.0457	1	0	0.852	2	0.150432	4.89
1601	5362-56-1	98.1426	0	1.58499	2	0	1.414	2	0.420899	3.82
111	4044-65-9	192.263	0	4.63103	2	0	0.568	4	0.15193	6.347
1350	628-08-0	114.142	0	1.51533	3	0	1.594	2	0.432948	2.13
920	75-31-0	59.1099	0.210736	-0.0939623	0	0	1.692	0	0.603777	2.137
1505	586-78-7	202.005	0	2.7865	1	0	0.509	2	0.209499	3.38
1524	618-58-6	279.913	0.659578	3.82047	1	1	0.453	1	0.381938	3.46
1699	615-67-8	144.555	1.02053	1.50881	0	0	0.578	0	0.504258	4.26
1229	2508-29-4	103.162	0.523372	-0.30094	4	1	1.571	0	0.85842	1.235
802	599-70-2	170.229	0	1.33249	2	0	1.301	2	0.654956	2.21
149	3240-09-3	112.169	0	1.57891	3	0	1.426	2	0.415992	2.125
242	67-71-0	94.1336	0	-0.810107	0	0	1.717	2	0.56573	0.8
339	504-15-4	124.137	0.998093	1.24614	0	0	0.904	0	0.607167	2.61
127	2875-18-5	151.062	0	1.20211	0	0	1.02	0	0.259037	2.39
196	75-05-8	41.0518	0.00070485	-0.333662	0	0	1.403	0	0.201675	0.723
954	31909-58-7	135.12	0.00070485	0.190979	3	0	1.088	1	0.632998	3.3
1252	1120-72-5	98.1426	0	0.983174	0	0	1.33	1	0.349995	1.8
1162	90-60-8	191.011	0.135596	3.2053	1	0	0.542	1	0.194804	4.55
1043	96-48-0	86.089	0	-0.414348	0	0	1.508	1	0.458065	1.283
1419	100-02-7	139.109	0.67022	1.6503	1	0	0.784	2	0.485836	4.42
623	610-71-9	279.913	0.64197	3.22625	1	1	0.453	1	0.427753	2.69
1143	1687-53-2	139.151	0.501262	0.703988	1	0	1.038	0	0.720189	3.45
310	3018-12-0	109.941	0.19737	0.991522	1	0	0.538	0	0.147311	3.973
1598	4897-84-1	181.027	0.00070485	1.56539	4	0	0.971	1	0.36628	3.068
239	5414-21-1	162.027	0.0014097	1.94053	4	0	0.801	0	0.210689	2.785
34	1072-82-8	109.126	0.309968	1.13517	1	0	1.071	1	0.577068	2.15
738	2973-76-4	231.043	0.270754	2.15429	2	0	0.716	1	0.611911	3.62
540	109-21-7	144.211	0	2.6925	6	0	1.691	1	0.375861	3.516
329	592-88-1	114.209	0	2.31584	4	0	0.956	2	0.270587	2.69
373	142-30-3	142.195	0.625272	0.564229	2	2	1.306	0	0.737539	1.415
138	109-69-3	92.5666	0.00070485	2.43487	2	0	1.189	0	0.0355103	2.09
1636	37143-54-7	89.1358	0.228772	-0.624856	2	0	1.89	0	0.813785	2.167
364	79-07-2	93.5118	0.487368	-0.455408	1	0	0.751	1	0.57412	3.036
36	609-23-4	471.801	0.417662	4.5608	0	0	0.486	0	0.216393	5.67
426	74266-66-3	250.022	0	2.50995	2	0	0.692	2	0.34935	3.97
1323	393-39-5	179.115	0.283425	2.09151	1	0	0.928	0	0.308787	2.98
911	17696-11-6	223.107	0.572244	2.86767	7	1	0.984	1	0.37556	4.323
1127	927-74-2	70.0896	0.397827	0.111491	2	1	1.171	0	0.368438	1.161
836	999-55-3	112.126	0	1.53367	4	0	1.436	3	0.471495	3.68
496	2627-27-2	177.267	0	3.99796	4	0	0.806	2	0.147996	5.538
1359	591-87-7	100.115	0	1.00424	3	0	1.614	2	0.417479	3.48
283	700-13-0	152.19	0.810715	1.91854	0	0	1.041	0	0.654342	4.34
864	3355-28-0	132.986	0.00070485	2.27095	1	0	0.647	0	0.103903	4.276
1098	107-59-5	150.603	0.00070485	1.90912	3	0	1.337	1	0.403596	3.854
1549	628-63-7	130.184	0	2.20719	5	0	1.719	1	0.372762	3.163
455	3031-66-1	114.142	0.625272	-0.384087	2	2	1.239	0	0.717711	2.54
1368	1629-58-9	84.1161	0	0.758622	2	0	1.396	2	0.393807	4.52
1437	106-70-7	130.184	0	2.20719	5	0	1.719	1	0.372762	2.439
79	532-55-8	163.197	0	2.83512	2	0	0.662	3	0.445588	3.097
165	880-78-4	213.062	0	2.02736	1	0	0.86	2	0.042125	5.43
994	928-90-5	98.1426	0.397827	1.08211	4	1	1.284	0	0.374636	1.705
934	124-68-5	89.1358	0.456422	-0.563725	1	1	1.593	0	0.979147	1.069
1241	1002-28-4	98.1426	0.312636	1.48666	3	1	1.284	0	0.386438	1.976
1205	590-01-2	130.184	0	2.20719	5	0	1.719	1	0.372762	3.17
1010	637-88-7	112.126	0	-0.108289	0	0	1.245	2	0.626176	1.332
655	141942-85-0	157.167	0.384919	0.10183	6	1	1.509	1	0.848297	1.36
24	2437-49-2	346.799	0.91951	4.21518	0	0	0.364	0	0.271143	4.06
384	62-56-6	76.1217	0.421472	-0.997687	0	0	0.335	1	0.81579	1.68
280	18365-42-9	166.604	0	2.81862	2	0	0.779	2	0.488713	4.73
168	15102-42-8	230.886	0.488073	0.324697	2	0	0.482	1	0.677469	4.921
1152	539-74-2	181.027	0.00070485	2.02092	4	0	0.971	1	0.36628	3.126
446	3680-02-2	106.144	0	-1.96479	1	0	1.597	3	0.619745	3.99
1116	611-13-2	126.11	0	1.11318	2	0	1.377	1	0.481699	2.15
1663	100-01-6	138.124	0.283425	1.19223	1	0	0.749	2	0.527375	4.12
67	20098-38-8	305.886	0	3.25464	2	0	0.201	4	0.144968	5.82
1034	2016-57-1	157.295	0.210736	3.53425	8	0	1.553	0	0.597862	5.056
1759	771-63-1	182.072	1.57052	1.79489	0	0	0.82	0	0.313991	4.84
203	86-52-2	176.642	0.00070485	3.962	1	0	0.741	0	0.173595	3.43
463	4312-99-6	126.196	0	2.21455	5	0	1.435	2	0.403104	4.92
916	108-46-3	110.11	0.998093	0.836166	0	0	0.797	0	0.606488	2.35
228	19495-08-0	189.234	0	-0.392962	3	0	0.705	4	0.515072	3.292
747	1629-60-3	98.1426	0	1.24393	3	0	1.414	2	0.396906	4.66
164	683-72-7	127.957	0.574657	0.165965	1	0	0.473	1	0.565242	2.023
548	24277-43-8	163.24	0	3.49549	2	0	0.757	2	0.172507	5.699
528	107-14-2	75.4966	0.0883465	0.319612	1	0	0.743	0	0.165188	3.845
947	110-13-4	114.142	0	0.231274	3	0	1.494	2	0.64978	1.597
1584	2581-34-2	153.135	0.67022	2.06028	1	0	0.894	2	0.486516	4.73
371	3252-43-5	198.844	0.19737	0.823767	1	0	0.512	0	0.147727	5.398
875	2417-90-5	133.974	0.0014097	0.716821	2	0	0.646	0	0.277207	2.5
342	107-08-4	169.992	0.00070485	2.50663	1	0	0.538	0	0.0537969	2.61
1595	4245-37-8	112.126	0	1.28041	3	0	1.436	3	0.487481	2.38
303	96-13-9	217.887	0.385624	1.10347	2	1	0.545	0	0.408715	2.514
351	608-43-5	138.163	0.998093	1.50857	0	0	0.982	0	0.653662	4.41
209	594-65-0	162.401	0.486663	1.25692	1	0	0.318	1	0.559567	2.712
723	123-20-6	114.142	0	1.76601	4	0	1.594	2	0.420579	2.618
969	79-06-1	71.0777	0.486663	-0.283957	1	0	1.151	2	0.628627	2.193
7	110-00-9	68.0738	0	1.34835	0	0	1.159	0	0.150457	1.35
565	533-73-3	126.11	1.27271	0.0996318	0	0	0.749	0	0.739261	3.44
595	1070-66-2	112.169	0	2.0223	4	0	1.426	2	0.400005	4.07
749	5813-89-8	127.165	0.486663	0.335362	1	0	0.618	1	0.60097	2.03
708	95-55-6	109.126	0.514795	0.318048	0	0	0.764	0	0.545585	3.94
334	57-06-7	99.155	0	2.19733	2	0	0.747	3	0.109686	5.061
170	2758-18-1	96.1268	0	0.785248	0	0	1.164	2	0.401657	1.68
517	42087-80-9	215.59	0	2.23938	3	0	0.877	3	0.540533	3.82
1090	87777-46-6	126.196	0.397827	1.59063	4	1	1.339	0	0.436053	3.743
1445	109-50-2	98.1426	0.312636	1.25561	2	1	1.284	0	0.414048	3.511
1114	78-93-3	72.1054	0	0.60858	1	0	1.62	1	0.339792	1.254
541	20662-84-4	111.141	0	2.25716	0	0	1.445	0	0.390341	1.99
282	623-48-3	214.001	0.00070485	1.54533	3	0	0.584	1	0.384359	5.921
955	67-64-1	58.0789	0	0.123271	0	0	1.66	1	0.336692	0.796
682	105-46-4	116.158	0	1.49083	3	0	1.755	1	0.397272	2.321
318	2210-25-5	113.157	0.255321	0.572823	2	0	1.482	2	0.677336	1.693
308	4704-77-2	154.99	0.612569	-0.458699	2	2	0.721	0	0.614188	1.79
60	66-76-2	336.295	0.625272	1.9322	2	2	0.851	4	1.56925	4.7
890	67-68-5	78.1342	0	-1.12144	0	0	1.333	1	0.713914	0.548
1402	96-05-9	126.153	0	1.76572	4	0	1.443	3	0.49058	2.32
1062	19485-03-1	198.215	0	2.01502	8	0	1.52	4	0.838964	4.144
1705	933-78-8	197.445	0.616888	3.52522	0	0	0.409	0	0.130732	5.37
76	3972-65-4	213.114	0	4.6191	1	0	0.804	0	0.156949	3.75
1348	78-90-0	74.1245	0.439508	-1.25494	1	0	1.562	0	1.14161	2.44
8	96-22-0	86.1319	0	1.09389	2	0	1.596	1	0.342891	1.544
147	598-38-9	114.958	0.490103	0.549202	1	1	0.639	0	0.296488	2.01
779	563-70-2	139.936	0.0883465	0.627534	1	0	0.506	2	0.205224	4.638
576	105-31-7	98.1426	0.397827	0.851058	3	1	1.284	0	0.402245	3.657
98	109704-32-7	156.231	0	-1.20284	3	0	0.62	5	0.147924	5.74
976	105-36-2	167.001	0.00070485	1.22121	3	0	0.917	1	0.363181	5.678
820	2579-22-8	130.143	0	1.45016	2	0	0.832	1	0.478117	5.02
51	524-42-5	158.153	0	2.04662	0	0	0.803	3	0.77007	6.2
370	590-17-0	119.948	0.0883465	0.235735	1	0	0.549	0	0.165396	5.229
1320	565-68-4	98.1426	0.397827	0.620008	2	1	1.284	0	0.429855	2.973
1718	61996-79-0	112.169	0.397827	1.10532	3	1	1.316	0	0.432954	3.617
866	23326-27-4	98.0997	0	0.848702	2	0	1.427	1	0.434748	3.4
1315	80-62-6	100.115	0	1.02743	2	0	1.614	2	0.433466	1.78
269	144-48-9	184.964	0.487368	-0.0342929	1	0	0.463	1	0.595506	4.854
305	98-07-7	195.472	0	3.40615	1	0	0.57	0	0.100886	2.73
500	5332-06-9	148.001	0.0014097	1.18342	3	0	0.73	0	0.20759	2.535
809	65337-13-5	70.0896	0.397827	-0.11956	1	1	1.171	0	0.396047	2.598
644	2315-36-8	149.618	0.00070485	0.868482	3	0	1.37	1	0.650067	3.521
560	475-38-7	190.152	0.386622	2.35389	0	0	0.706	3	0.664338	5.83
1787	130-15-4	158.153	0	2.03435	0	0	0.803	3	0.77007	5
193	585-71-7	185.061	0.00070485	3.18949	1	0	0.701	0	0.146355	2.331
103	1835-49-0	200.093	0	1.14969	2	0	0.778	0	0.264619	5.55
15	70-30-4	406.901	1.38531	7.20622	2	0	0.409	0	0.271718	6.04
338	868-77-9	130.141	0.22765	0.330891	4	1	1.547	2	0.807455	1.92
1326	89-64-5	173.553	0.282728	2.85638	1	0	0.562	2	0.340181	5.12
755	4521-33-9	157.148	0	1.57418	2	0	0.636	3	0.440917	4.98
1166	1806-29-7	186.206	0.998093	2.37392	1	0	0.761	0	0.759093	3.88
813	10477-47-1	110.11	0.0851908	0.973581	4	0	1.282	2	0.476961	4.06
254	109-77-3	66.0613	0.0881116	-0.517188	2	0	1.084	0	0.34065	3.22
1083	925-60-0	114.142	0	1.76601	4	0	1.594	2	0.420579	3.53
48	2689-65-8	221.981	0	1.77777	1	0	0.484	1	0.457416	3.33
924	123-38-6	58.0789	0	0.0773916	1	0	1.66	1	0.320706	2.515
402	769-28-8	148.162	0.255321	0.552545	1	0	1.031	3	0.927807	2.3
1431	105-38-4	100.115	0	1.2807	3	0	1.614	2	0.417479	2.347
835	2177-18-6	98.0997	0	1.04836	3	0	1.427	3	0.468395	4.42
522	105-39-5	122.55	0.00070485	1.18071	3	0	1.285	1	0.362973	4.056
988	110-02-1	84.1404	0	1.86722	0	0	0.667	0	0.0554823	1.56
460	699-18-3	139.109	0	1.3527	2	0	1.044	3	0.432322	5.04
718	13547-70-1	134.603	0.00070485	1.74455	2	0	1.2	1	0.379923	4.268
1148	57-57-8	72.0625	0	-0.805146	0	0	1.509	1	0.454966	2.875
833	96-34-4	108.523	0.00070485	0.695399	2	0	1.244	1	0.359874	3.886
543	613-54-7	249.103	0.00070485	3.59948	2	0	0.649	1	0.480693	5.959
27	488-47-1	425.695	1.35169	5.28208	0	0	0.367	0	0.0120053	3.98
148	78-94-4	70.0896	0	0.273313	1	0	1.371	2	0.390708	4.51
555	818-61-1	116.115	0.22765	0.0988485	4	1	1.557	2	0.78837	3.69
880	156-38-7	152.147	1.07059	0.927849	2	1	0.906	1	0.720109	1.5
226	542-85-8	87.1443	0	1.94436	1	0	0.779	2	0.0556709	4.627
1583	2499-58-3	170.248	0	3.70725	8	0	1.555	2	0.432975	4.09
405	126-98-7	67.089	0	0.58629	1	0	1.206	1	0.274776	1.347
834	999-61-1	130.141	0.22765	0.353107	4	1	1.547	2	0.819078	3.65
1291	3096-69-3	137.179	0.725694	0.930973	0	0	0.956	0	0.695201	4.44
241	108-73-6	126.11	1.49714	-0.0417875	0	0	0.749	0	0.852106	1.74
179	1846-68-0	124.18	0	2.11606	5	0	1.31	1	0.404386	4.72
508	2447-79-2	190.026	0.486663	1.57633	1	0	0.506	1	0.598885	2.64
230	545-06-2	144.386	0	2.13302	1	0	0.533	0	0.132637	4.883
597	109-49-9	98.1426	0	1.34686	3	0	1.414	2	0.396906	1.86
981	5535-48-8	168.214	0	1.10015	2	0	1.255	3	0.705872	4.28
1006	96-32-2	152.974	0.00070485	0.735898	2	0	0.852	1	0.360082	4.959
150	57856-81-2	212.327	0	4.88672	11	0	1.542	2	0.442273	3.48
419	69723-94-0	249.286	0	1.45834	3	0	1.323	2	0.721874	1.5
1038	1679-36-3	96.1268	0	1.19132	2	0	1.247	1	0.414174	4.32
632	70-11-1	199.044	0.00070485	2.34876	2	0	0.66	1	0.422536	5.824
959	40763-96-0	200.579	0.486663	1.19206	2	0	0.572	3	0.754779	2.68
19	732-26-3	262.429	0.311669	6.45697	3	0	1.29	0	0.52209	3.36
626	622-78-6	149.214	0	3.24123	2	0	0.701	2	0.141798	5.74
1568	1079-21-6	186.206	0.998093	2.37392	1	0	0.761	0	0.748876	5.01
1178	108-05-4	86.089	0	0.79539	2	0	1.645	2	0.41438	2.141
1226	35223-80-4	181.027	0.00070485	1.70652	4	0	0.971	1	0.36628	5.31
733	34485-37-5	112.126	0	1.33401	3	0	1.436	1	0.437847	2.117
1134	140-88-5	100.115	0	1.2807	3	0	1.614	2	0.417479	3.52
261	117-80-6	227.043	0	2.72651	0	0	0.586	3	0.80106	6.36
410	1694-29-7	134.56	0.00070485	0.310189	2	0	1.081	2	0.673799	4.444
345	107-02-8	56.0631	0	0.334329	1	0	1.328	2	0.371622	4.89
341	698-63-5	141.082	0	0.753409	2	0	1.054	3	0.535892	5.23
490	30084-90-3	0	0	0.447	0	0	0.793	1	0	4.499
227	77-77-0	118.155	0	-1.71182	2	0	1.508	4	0.67376	4.41
5	95-71-6	124.137	0.998093	1.09859	0	0	0.904	0	0.652982	4.86
465	108-98-5	110.178	0	2.20599	0	0	0.911	0	0.227583	4.66
769	5469-26-1	179.054	0.00070485	1.9942	2	0	0.921	1	0.380131	5.377
853	534-07-6	126.969	0.0014097	0.938369	2	0	0.75	1	0.33571	5.046
112	685-87-0	239.063	0.00070485	1.429	6	0	1.098	2	0.727551	5.215
105	3511-90-8	229.958	0	2.11525	0	0	0.601	0	0.223307	2.87
117	624-75-9	166.948	0.0883465	0.567821	1	0	0.503	0	0.186574	5.469
374	481-39-0	174.153	0.193311	2.33202	0	0	0.751	3	0.722312	6.33
344	816-40-0	151.001	0.00070485	1.26579	2	0	0.801	1	0.339508	5.602
1321	4341-76-8	112.126	0	1.33401	3	0	1.436	1	0.437847	3.51
9	2835-96-3	123.152	0.725694	0.520997	0	0	0.874	0	0.694521	4.31
434	96-33-3	86.089	0	0.79539	2	0	1.645	2	0.41438	3.55
151	683-57-8	137.963	0.487368	-0.367406	1	0	0.541	1	0.574328	4.523
640	818-44-0	170.248	0	3.70725	8	0	1.555	2	0.432975	2.7
1183	16230-28-7	243.967	0.0014097	3.49432	3	0	0.728	0	0.169568	3.998
780	619-08-9	173.553	0.501848	2.30614	1	0	0.562	2	0.393824	4.18
583	6575-09-3	151.592	0	2.57244	1	0	0.745	0	0.257778	3.46
1664	103-16-2	200.233	0.499046	3.07287	3	0	0.948	0	0.680917	4.04
462	623-37-0	102.174	0.312636	1.64349	3	1	1.63	0	0.345863	2.15
1395	95-65-8	122.164	0.499046	2.40582	0	0	1.02	0	0.390244	3.12
435	2113-58-8	199.205	0	3.68046	2	0	0.791	2	0.308775	4.57
621	108-64-5	130.184	0	1.97614	4	0	1.719	1	0.400371	2.277
842	3218-36-8	182.218	0	3.20573	2	0	0.848	1	0.500307	4.12
1180	1484-26-0	199.248	0.226647	3.10609	3	0	0.926	0	0.676642	3.88
1515	607-34-1	174.156	0	1.79922	1	0	0.806	2	0.554293	3.39
1554	700-38-9	153.135	0.111554	2.40184	1	0	0.894	2	0.353988	3.59
1398	95-78-3	121.179	0.226647	1.95708	0	0	0.992	0	0.431784	2.67
698	111-14-8	130.184	0.57154	2.0361	5	1	1.533	1	0.372745	2.887
1604	5470-18-8	158.542	0	1.21198	1	0	0.67	2	0.493226	3.87
1113	7770-45-8	172.18	0.663558	2.46173	1	0	0.777	1	0.735525	4.05
1230	110-58-7	87.1629	0.210736	1.10771	3	0	1.611	0	0.582366	2.515
1393	95-53-4	107.153	0.226647	1.5471	0	0	0.917	0	0.431104	2.84
651	5460-31-1	153.135	0.689856	2.25936	1	0	0.894	2	0.486516	3.78
845	1199-46-8	165.232	0.514795	1.94175	1	0	1.067	0	0.589987	3.37
1056	87-28-5	182.173	0.360444	1.24092	4	1	1.105	1	0.772724	2.92
135	112-14-1	172.264	0	3.66312	8	0	1.653	1	0.382059	4.057
1591	3481-20-7	230.905	0.329925	4.0276	0	0	0.288	0	0.167158	4.76
423	2234-16-4	189.038	0	2.72212	1	0	0.683	1	0.360967	3.62
1336	6284-83-9	271.441	0	2.91724	2	0	0.293	4	0.216374	5.19
1585	2722-36-3	150.217	0.312636	2.30944	3	1	1.118	0	0.428891	3.01
1493	540-42-1	130.184	0	1.97614	4	0	1.719	1	0.400371	2.307
1058	541-73-1	147.001	0	3.33876	0	0	0.575	0	0.0533975	3.56
161	6306-39-4	236.996	0	2.86784	2	0	0.4	4	0.29331	5.21
1188	112-12-9	170.291	0	4.00575	8	0	1.544	1	0.361486	4.535
530	140-53-4	151.592	0.00070485	2.14374	2	0	0.745	0	0.287991	3.66
953	758-96-3	101.147	0	-0.149574	1	0	1.849	1	0.647459	1.426
1551	643-28-7	135.206	0.226647	2.28667	1	0	1.05	0	0.464912	3.12
1208	611-20-1	119.121	0.499046	1.71826	1	0	0.763	0	0.533643	3.04
1168	6203-18-5	175.226	0	2.39987	3	0	1.178	2	0.818345	3.52
874	21508-19-0	130.529	0	1.33154	1	0	0.841	1	0.43603	3.07
1160	598-98-1	116.158	0	1.47968	2	0	1.755	1	0.404087	1.72
1040	4048-33-3	117.189	0.523372	0.184369	5	1	1.557	0	0.861519	2.042
94	2163-48-6	202.247	0	2.29131	8	0	1.709	2	0.737131	3.134
42	10031-92-2	182.259	0	3.76056	8	0	1.462	1	0.453343	4.38
1454	123-11-5	136.148	0	1.52922	2	0	1.145	1	0.616757	2.953
1611	10031-82-0	150.174	0	2.01453	3	0	1.183	1	0.619856	3.073
1261	92-52-4	154.207	0	3.89261	1	0	0.837	0	0.211823	4.05
1335	1823-91-2	131.174	0.00070485	1.83085	2	0	0.984	0	0.32161	3.01
674	543-59-9	106.593	0.00070485	2.92018	3	0	1.233	0	0.0386094	3.17
171	103-72-0	135.187	0	3.29954	1	0	0.637	2	0.138699	4.41
84	505-48-6	174.194	1.14308	0.78901	7	2	1.429	2	0.703289	2.488
144	4117-14-0	154.249	0.312636	3.4279	7	1	1.372	0	0.398835	3.986
1028	89-95-2	122.164	0.312636	1.57725	1	1	1.02	0	0.529969	2.57
1788	634-83-3	230.905	0.386703	4.02475	0	0	0.288	0	0.172169	4.96
1523	616-25-1	86.1319	0.312636	0.925841	2	1	1.45	1	0.39368	1.653
1606	5837-78-5	128.168	0	2.02383	3	0	1.58	2	0.452034	2.504
778	142-09-6	170.248	0	3.45398	7	0	1.555	2	0.448962	4.09
594	5736-91-4	192.254	0	3.47046	6	0	1.259	1	0.629154	4.18
1656	95-69-2	141.597	0.283425	2.24616	0	0	0.708	0	0.417976	3.35
327	350-30-1	175.544	0	2.49164	1	0	0.623	2	0.202367	3.8
464	594-39-8	87.1629	0.210736	0.865505	1	0	1.611	0	0.61679	2.302
1430	104-88-1	140.566	0	2.02377	1	0	0.73	1	0.400823	3.4
783	1120-06-5	158.28	0.312636	3.58472	7	1	1.576	0	0.35826	3.99
1559	835-11-0	214.216	0.412089	2.95393	2	0	0.776	1	0.541988	4.16
1467	142-62-1	116.158	0.57154	1.55079	4	1	1.539	1	0.369645	2.792
1182	78-83-1	74.1212	0.312636	0.672867	1	1	1.698	0	0.339665	1.628
159	873-63-2	142.582	0.312636	1.73442	1	1	0.737	0	0.526379	3.15
392	609-40-5	129.138	0	1.93754	1	0	0.601	2	0.152434	3.51
37	1689-84-5	276.913	0.417662	3.23335	1	0	0.418	0	0.338553	4.16
979	626-19-7	134.132	0	1.10524	2	0	0.935	2	0.692217	3.18
1100	587-04-2	140.566	0	2.18792	1	0	0.73	1	0.400823	3.406
529	100-12-9	151.162	0	2.89044	2	0	1.014	2	0.215981	3.43
642	776-34-1	188.182	0.283425	2.44295	1	0	0.683	2	0.585532	4.12
721	71-41-0	88.1477	0.312636	1.38923	3	1	1.657	0	0.315154	1.97
933	2499-95-8	156.221	0	3.22194	7	0	1.562	2	0.429876	3.74
160	877-43-0	157.211	0	2.90257	0	0	0.976	0	0.458701	3.68
1087	121-33-5	152.147	0.439127	1.17375	2	0	1.098	1	0.759747	2.97
1439	107-85-7	87.1629	0.210736	0.876656	2	0	1.611	0	0.609976	2.423
662	5922-60-1	152.581	0.283425	2.02028	1	0	0.541	0	0.562055	3.44
1590	3208-16-0	96.1268	0	2.24363	1	0	1.267	0	0.154236	2.48
925	119-51-7	163.173	0.312636	1.38145	2	1	0.923	2	0.85434	2.96
878	1875-88-3	156.609	0.312636	2.20028	2	1	0.818	0	0.392173	3.32
1545	625-50-3	87.12	0.255321	-0.323927	1	0	1.719	1	0.592612	1.299
1703	873-74-5	118.136	0.283425	1.00112	1	0	0.721	0	0.575183	3.24
1713	5910-87-2	138.206	0	3.06542	5	0	1.331	3	0.465872	4.22
1260	87-62-7	121.179	0.0789578	1.95708	0	0	0.992	0	0.431784	2.57
1436	106-46-7	147.001	0	3.18286	0	0	0.575	0	0.0992123	3.53
1420	100-17-4	153.135	0	1.99985	2	0	1.11	2	0.425225	3.54
1284	108-95-2	94.111	0.499046	1.58586	0	0	0.853	0	0.388885	2.65
1533	620-95-1	169.222	0	3.00251	2	0	0.938	0	0.489091	3.68
1670	108-99-6	93.1262	0	1.24188	0	0	1.11	0	0.399864	2.01
970	653-37-2	196.074	0	1.91514	1	0	0.923	1	0.233657	3.82
268	106-38-7	171.034	0	3.40538	0	0	0.638	0	0.113227	3.47
1042	1003-29-8	95.0991	0.309968	0.743558	1	0	0.985	1	0.557982	2.52
1209	4214-75-9	139.112	0.176897	0.554101	1	0	0.838	2	0.668492	2.99
1481	459-56-3	126.128	0.312636	1.21575	1	1	0.951	0	0.532388	2.38
1050	5274-70-4	167.119	0	2.16824	2	0	0.802	3	0.3204	3.87
1746	1671-75-6	190.281	0	4.09825	6	0	1.191	1	0.438315	4.56
1531	620-23-5	120.148	0	1.9304	1	0	0.998	1	0.404414	3.081
706	7120-43-6	171.581	0.790631	1.91419	1	0	0.588	1	0.599853	3.59
1329	762-84-5	115.173	0.255321	0.404489	1	0	1.647	1	0.633235	1.842
580	4780-79-4	158.196	0.312636	2.41799	1	1	0.829	0	0.587446	3.13
511	609-11-0	273.95	0.0014097	2.49478	4	0	0.761	1	0.497031	4.438
422	106-36-5	116.158	0	1.72189	4	0	1.755	1	0.369662	2.185
1570	1123-85-9	136.19	0.312636	1.88739	2	1	1.075	0	0.425792	2.6
615	673-32-5	116.159	0	3.20002	1	0	0.889	0	0.190313	3.19
1573	1592-38-7	158.196	0.312636	2.41799	1	1	0.829	0	0.587446	3.39
326	5445-29-4	251.16	0.00070485	3.90201	8	0	1.139	1	0.409385	4.5
232	58-90-2	231.89	0.608471	4.21691	0	0	0.34	0	0.0680425	5.18
355	7778-83-8	190.238	0	3.55243	5	0	1.179	2	0.522174	4.23
703	88-09-5	116.158	0.57154	1.31974	3	1	1.539	1	0.397255	2.848
590	123-05-7	128.211	0	2.27289	5	0	1.56	1	0.363811	3.161
482	543-49-7	116.201	0.312636	2.12879	4	1	1.61	0	0.348962	2.53
1633	33966-50-6	73.1364	0.210736	0.391347	1	0	1.641	0	0.606876	2.329
1529	619-80-7	166.134	0.486663	0.836672	2	0	0.769	3	0.75769	3.18
1744	688-84-6	198.301	0	4.19355	8	0	1.546	2	0.48277	4.57
1219	1745-81-9	134.175	0.499046	2.73412	2	0	0.958	1	0.446679	3.33
598	20451-53-0	152.214	0	1.27493	2	0	1.016	2	0.854056	3.16
31	108-59-8	132.114	0	0.0958105	4	0	1.922	2	0.694026	1.713
1238	136-60-7	178.227	0	3.39668	5	0	1.238	1	0.455789	3.92
1314	91-22-5	129.158	0	2.08262	0	0	0.867	0	0.457341	3.09
35	13361-34-7	197.273	0.00070485	3.01324	9	0	1.531	1	0.58464	3.89
210	403-19-0	157.099	0.67022	1.71087	1	0	0.79	2	0.478912	4.07
436	106-40-1	172.022	0.283425	1.97405	0	0	0.498	0	0.417504	4.01
546	1885-29-6	118.136	0.226647	1.31528	1	0	0.721	0	0.575183	2.5
1521	612-25-9	153.135	0.312636	0.955124	2	1	0.894	2	0.626241	2.85
1509	589-16-2	121.179	0.226647	2.03241	1	0	0.992	0	0.434203	3.03
608	622-38-8	138.231	0	3.0392	2	0	0.84	0	0.245584	3.3
509	1068-57-1	74.0816	0.466057	-1.55248	0	0	1.481	1	1.01517	1.62
1466	141-06-0	144.211	0	2.6925	6	0	1.691	1	0.375861	3.009
1540	623-27-8	134.132	0	1.0912	2	0	0.935	2	0.692217	2.914
1262	97-54-1	164.201	0.274615	2.60952	2	0	1.129	1	0.541428	3.75
1161	763-32-6	86.1319	0.312636	0.903625	2	1	1.45	1	0.382057	1.82
765	6521-30-8	208.253	0.663558	3.30609	5	0	1.232	1	0.760133	4.48
1199	95-48-7	108.138	0.499046	1.99584	0	0	0.949	0	0.389565	2.71
213	644-08-6	168.234	0	4.30258	1	0	0.888	0	0.212503	4.66
68	536-74-3	102.133	0.0851908	2.31016	1	0	0.813	0	0.175411	2.86
1675	121-71-1	136.148	0.559563	1.3445	1	0	0.95	1	0.696454	2.62
420	119-61-9	182.218	0	2.94704	2	0	0.848	1	0.508946	3.87
1698	613-45-6	166.173	0	1.51591	3	0	1.308	1	0.773749	2.944
1191	95-57-8	128.556	0.330674	2.22331	0	0	0.633	0	0.296872	3.18
265	7244-78-2	195.215	0	3.45578	5	0	1.226	2	0.434522	4.42
1425	103-36-6	176.211	0	3.06712	4	0	1.151	2	0.519075	3.99
1550	628-73-9	97.1578	0.00070485	1.60758	4	0	1.463	0	0.214072	2.624
609	392-71-2	180.991	0.417662	3.38122	0	0	0.506	0	0.158245	3.8
1057	17696-62-7	214.216	0.663558	2.87123	3	0	0.908	1	0.806253	4.37
922	2973-19-5	187.58	0.75222	2.15428	2	0	0.681	2	0.486025	3.75
1394	95-64-7	121.179	0.226647	1.95708	0	0	0.992	0	0.431784	2.84
746	592-35-8	117.146	0.444499	0.947687	4	0	1.708	1	0.554678	2.034
349	542-69-8	184.018	0.00070485	2.99194	2	0	0.566	0	0.0568961	3.3
285	2386-25-6	137.179	0.309968	1.95512	1	0	1.177	1	0.578427	2.68
363	583-58-4	107.153	0	1.65185	0	0	1.163	0	0.400544	2.5
1235	137-32-6	88.1477	0.312636	1.15818	2	1	1.657	0	0.342764	2.047
913	7283-96-7	146.595	0	2.0421	1	0	0.621	1	0.341055	3.62
1641	68282-53-1	110.114	0.345362	0.168342	1	0	1.213	1	0.796506	2.07
566	51721-39-2	154.249	0.312636	3.4279	7	1	1.372	0	0.398835	4.127
1170	111-70-6	116.201	0.312636	2.35985	5	1	1.61	0	0.321353	3.105
592	40137-22-2	105.135	0.607213	-1.72971	3	2	1.75	0	1.14753	1.466
1213	123-86-4	116.158	0	1.72189	4	0	1.755	1	0.369662	2.514
948	456-48-4	124.112	0	1.61974	1	0	0.925	1	0.406832	3.154
1547	626-89-1	102.174	0.312636	1.64349	3	1	1.63	0	0.345863	2.363
1000	2380-78-1	168.189	0.587251	0.861309	3	1	1.167	0	0.751097	2.82
390	706-14-9	170.248	0	2.40048	5	0	1.504	1	0.504269	3.493
669	103-54-8	176.211	0	2.79066	4	0	1.151	2	0.519075	3.59
523	5683-33-0	122.167	0	1.73562	1	0	1.361	0	0.645803	2.45
1123	142-19-8	170.248	0	3.43079	8	0	1.555	2	0.432975	3.728
99	120-50-3	178.227	0	3.16563	4	0	1.238	1	0.483399	3.98
1542	624-54-4	144.211	0	2.6925	6	0	1.691	1	0.375861	2.957
1147	615-83-8	209.08	0.00070485	2.44608	5	0	1.054	1	0.400088	3.699
1192	5342-87-0	212.286	0.312636	3.59552	3	1	0.942	0	0.659138	3.8
972	534-13-4	104.175	0.267753	-0.405591	2	0	0.876	1	0.845593	1.89
1096	367-12-4	112.102	0.499046	1.70464	0	0	0.855	0	0.381961	3.19
519	111-47-7	118.241	0	2.78051	4	0	1.14	0	0.168755	2.997
45	64-17-5	46.0682	0.312636	-0.0667006	0	1	1.911	0	0.305857	1.009
1527	619-25-0	153.135	0.312636	0.955124	2	1	0.894	2	0.626241	2.78
525	95-15-8	134.199	0	3.11794	0	0	0.929	1	0.113639	3.26
1404	97-02-9	183.121	0.233675	1.20907	2	0	0.682	4	0.580017	3.72
823	6351-10-6	134.175	0.312636	1.6336	0	1	0.912	0	0.537073	2.42
1475	350-46-9	141.1	0	1.94241	1	0	0.845	2	0.2153	3.1
1763	111-83-1	193.124	0.00070485	4.60006	6	0	1.048	0	0.0481147	4.87
858	65-85-0	122.121	0.57154	2.04095	1	1	0.867	1	0.443376	2.7
938	27816-36-0	107.538	0.487368	-0.20115	1	0	0.907	1	0.604829	1.558
1013	67-63-0	60.0947	0.312636	0.187558	0	1	1.768	0	0.336566	1.118
961	2216-69-5	158.196	0	3.41827	1	0	0.978	0	0.38643	3.8
952	105-55-5	132.228	0.267753	0.565027	4	0	1.001	1	0.851791	2.24
1592	3597-91-9	184.233	0.312636	2.85258	2	1	0.854	0	0.625863	3.92
1462	134-96-3	182.173	0.326911	1.13423	3	0	1.269	1	0.851417	3.17
629	7153-22-2	175.184	0	1.94808	4	0	1.106	1	0.59435	3.37
1740	2244-07-7	167.29	0.00070485	4.03412	9	0	1.479	0	0.229568	4.65
424	4286-55-9	181.07	0.313341	2.2208	5	1	0.946	0	0.31797	3.007
1607	6622-76-0	114.142	0	1.53852	2	0	1.594	2	0.448935	2.38
306	39511-08-5	122.121	0	1.2618	2	0	1.099	2	0.508425	3.37
883	627-00-9	122.55	0.572244	0.755022	3	1	1.046	1	0.362956	2.323
1195	5921-73-3	140.222	0.312636	2.94259	6	1	1.358	0	0.395736	3.649
1676	121-87-9	172.569	0.283425	2.03497	1	0	0.531	2	0.514442	3.75
1181	81-20-9	151.162	0	2.81511	1	0	1.014	2	0.213561	3.3
399	600-14-6	100.115	0	0.615457	2	0	1.493	2	0.646681	2.84
764	123-25-1	174.194	0	1.34384	7	0	1.762	2	0.703324	2.149
1381	86-00-0	199.205	0	3.68046	2	0	0.791	2	0.308775	4.3
756	98-01-1	96.0839	0	0.695798	1	0	1.135	1	0.438941	2.98
104	2623-82-7	223.107	0.793066	3.06489	6	1	0.984	1	0.40317	3.491
1345	100-06-1	150.174	0	1.68051	2	0	1.183	1	0.635843	2.87
385	1617-17-0	89.5231	0.0883465	0.573871	1	0	0.89	0	0.195897	2.137
536	14861-06-4	112.126	0	1.55946	3	0	1.436	3	0.483864	2.85
1155	20739-59-7	98.1426	0.312636	1.25561	2	1	1.284	0	0.414048	2.805
50	131-55-5	246.215	1.62953	2.07858	2	0	0.715	1	0.977194	3.96
71	620-88-2	215.204	0	3.27518	3	0	0.897	2	0.511352	4.58
336	108-86-1	157.008	0	2.9954	0	0	0.566	0	0.112547	3.08
359	50816-19-8	209.123	0.313341	3.19141	7	1	1.028	0	0.324169	4.042
133	106-39-8	191.452	0	3.48124	0	0	0.503	0	0.0994201	3.56
316	3066-71-5	154.206	0	2.63351	3	0	1.396	2	0.433881	3.76
1317	3531-19-9	217.566	0.233675	2.0702	2	0	0.468	4	0.567084	4.12
527	104-51-8	134.218	0	4.0732	3	0	1.15	0	0.125228	4.25
1563	928-95-0	100.158	0.312636	1.66798	3	1	1.458	1	0.381539	2.528
386	695-06-7	114.142	0	0.459244	1	0	1.506	1	0.491873	1.76
1725	51887-25-3	196.328	0.312636	4.88383	10	1	1.402	0	0.408132	5.367
212	1072-97-5	173.01	0.283425	1.27793	0	0	0.517	0	0.602931	3.49
1484	497-03-0	84.1161	0	1.07746	1	0	1.396	2	0.406176	2.86
1159	1504-58-1	132.159	0.312636	1.79137	2	1	0.837	0	0.466367	3.07
1072	7147-89-9	187.58	0.282728	3.26636	1	0	0.681	2	0.340861	4.63
870	1129-37-9	166.134	0.312636	1.80569	2	1	0.769	3	0.625317	3.68
1724	149865-84-9	175.251	0	4.39694	1	0	0.706	2	0.119553	5.481
1662	100-00-5	157.554	0	2.58712	1	0	0.617	2	0.209291	3.43
663	1119-40-0	160.167	0	0.701898	6	0	1.8	2	0.700224	1.832
1792	620-72-4	215.044	0.00070485	2.15415	3	0	0.749	1	0.446209	5.076
1501	577-19-5	202.005	0	2.61491	1	0	0.509	2	0.209499	3.75
860	6117-91-5	72.1054	0.312636	0.697366	1	1	1.438	1	0.375341	1.528
1358	621-88-5	151.162	0.486663	0.616697	3	0	1.066	1	0.876181	2.27
1741	16090-77-0	286.406	0	5.01368	15	0	1.63	2	0.728117	4.656
1022	21901-40-6	153.138	0.283425	0.815128	1	0	0.953	2	0.713482	3.37
1401	95-95-4	197.445	0.692657	3.62145	0	0	0.409	0	0.148531	5.1
1069	98-85-1	122.164	0.312636	1.42153	1	1	1.02	0	0.559998	2.34
1264	109-65-9	137.018	0.00070485	2.65882	2	0	0.861	0	0.035718	2.82
418	821-55-6	142.238	0	3.03513	6	0	1.553	1	0.355287	3.66
1223	623-36-9	98.1426	0	1.56277	2	0	1.414	2	0.409276	2.98
1051	4553-07-5	189.21	0.00070485	1.93548	5	0	1.139	1	0.655271	2.98
852	2905-69-3	205.037	0	3.09857	2	0	0.793	1	0.430454	3.81
1340	271-89-6	118.132	0	2.59907	0	0	0.913	0	0.208614	2.89
722	49650-88-6	154.163	0.726696	0.718572	3	1	1.124	0	0.919866	2.13
121	90-14-2	254.067	0	4.51795	0	0	0.467	0	0.191882	5.17
819	7187-01-1	119.121	0	1.28172	2	0	1.024	1	0.392493	2.69
20	95-63-6	120.191	0	3.43723	0	0	1.111	0	0.11729	3.78
1190	107-29-9	59.067	0.312636	-0.193155	0	1	1.518	1	0.442238	1.39
256	52688-11-6	167.204	0.00070485	1.68525	4	0	1.377	1	0.554837	2.91
362	1020-31-1	222.322	0.773661	4.37254	2	0	1.209	0	0.620679	5.11
1764	112-17-4	200.317	0	4.63374	10	0	1.628	1	0.388258	4.88
224	121-14-2	182.133	0	2.00577	2	0	0.884	4	0.309833	3.87
1266	10203-28-8	186.333	0.312636	4.55534	9	1	1.563	0	0.364458	4.66
146	769-39-1	166.073	0.78526	2.18605	0	0	0.865	0	0.149655	4.17
1473	289-80-5	80.0878	0	-0.356548	0	0	1.056	0	0.474001	1.59
910	3194-15-8	124.137	0	1.3324	2	0	1.232	1	0.461126	2.23
1510	589-66-2	142.195	0	2.53136	4	0	1.57	2	0.466756	2.66
1739	10203-32-4	186.333	0.312636	4.55534	9	1	1.563	0	0.364458	4.65
1196	1732-09-8	202.247	0	2.10182	9	0	1.709	2	0.709522	3.296
78	78-82-0	69.1048	0.00070485	0.405906	1	0	1.447	0	0.235483	1.381
391	103-05-9	164.244	0.312636	2.78359	3	1	1.154	0	0.438805	2.93
603	100-14-1	171.581	0.00070485	2.49914	2	0	0.726	2	0.21239	4.18
1752	112-44-7	170.291	0	3.95987	9	0	1.544	1	0.345499	4.69
1672	110-43-0	114.185	0	2.06451	4	0	1.568	1	0.349089	2.513
139	131-16-8	250.29	0	3.51585	8	0	1.337	2	0.79013	3.98
229	60657-70-7	140.222	0.312636	2.48049	4	1	1.358	0	0.450955	3.401
291	118-91-2	156.566	0.57154	2.22611	1	1	0.668	1	0.440465	2.55
1077	108-29-2	100.115	0	-0.0260657	0	0	1.507	1	0.488773	1.431
1709	2357-47-3	179.115	0.352277	2.09151	1	0	0.928	0	0.308787	3.77
1107	95-56-7	173.007	0.330674	2.44426	0	0	0.521	0	0.29708	3.33
1546	625-53-6	104.175	0.344612	-0.202589	2	0	0.756	1	0.833791	1.87
131	124-13-0	128.211	0	2.50394	6	0	1.56	1	0.336202	3.483
1280	831-82-3	186.206	0.499046	2.61968	2	0	0.901	0	0.677818	4.36
431	100-44-7	126.583	0.00070485	2.71128	1	0	0.788	0	0.115439	3.06
1324	554-12-1	88.1048	0	0.751267	2	0	1.881	1	0.363464	1.391
415	32398-69-9	112.169	0.312636	1.74092	3	1	1.316	0	0.417147	2.966
1001	6602-32-0	173.995	0.330674	1.63347	0	0	0.543	0	0.581015	3.15
1556	705-86-2	170.248	0	2.30597	4	0	1.504	1	0.504269	2.923
1071	627-30-5	94.5395	0.313341	0.607268	2	1	1.07	0	0.308465	1.601
931	108-94-1	98.1426	0	0.98569	0	0	1.33	1	0.322385	1.767
1406	97-63-2	114.142	0	1.51274	3	0	1.594	2	0.436565	2.07
868	91-23-6	153.135	0	1.66538	2	0	1.11	2	0.425225	2.93
683	18368-63-3	127.571	0	1.99102	0	0	0.852	0	0.396954	2.52
1735	1138-52-9	206.323	0.499046	4.83327	2	0	1.229	0	0.477688	4.64
1075	104-91-6	123.109	0.499046	1.12805	1	0	0.799	1	0.374315	3.65
1497	555-16-8	151.119	0	1.32254	2	0	0.857	3	0.500685	3.2
861	100-70-9	104.109	0	0.697076	1	0	0.946	0	0.543943	2.17
686	623-43-8	100.115	0	1.30648	2	0	1.614	2	0.429849	2.08
278	881-03-8	187.194	0	3.65585	1	0	0.823	2	0.271038	4.04
881	75-65-0	74.1212	0.312636	0.661716	0	1	1.698	0	0.34648	1.209
279	534-52-1	198.133	0.282728	2.27906	2	0	0.839	4	0.45094	4.73
740	10371-45-6	142.195	0	2.53136	4	0	1.57	2	0.466756	2.58
658	3172-56-3	166.265	0	3.33167	1	0	0.633	0	0.0922877	4
1374	51-44-5	191.011	0.729846	3.41518	1	1	0.542	1	0.427532	3.31
1613	14321-27-8	135.206	0.133877	1.84386	3	0	1.159	0	0.56269	3.22
891	321-14-2	172.565	0.945938	2.95618	1	1	0.617	1	0.382491	2.6
1061	635-93-8	156.566	0.303968	2.47034	1	0	0.668	1	0.342849	4.009
559	394-32-1	154.138	0.303968	2.00987	1	0	0.951	1	0.367944	3.04
1384	88-18-6	150.217	0.499046	3.20956	1	0	1.118	0	0.433286	4.29
1054	540-51-2	124.964	0.384919	0.455883	1	1	0.655	0	0.305574	2.154
991	628-20-6	103.55	0.0014097	0.85179	3	0	0.99	0	0.207382	2.07
276	922-63-4	84.1161	0	1.05168	2	0	1.396	2	0.393807	3.91
929	928-51-8	108.566	0.313341	1.14928	3	1	1.142	0	0.311564	2.241
1189	90-02-8	122.121	0.132794	1.52386	1	0	0.867	1	0.355976	3.42
403	136-77-6	194.269	0.998093	3.67269	5	0	1.159	0	0.622663	4.8
324	14548-45-9	262.102	0	2.49546	2	0	0.663	1	0.790178	3.82
930	936-02-7	152.15	0.598851	0.370022	1	0	0.768	1	1.05354	3.18
289	629-04-9	179.097	0.00070485	4.11475	5	0	1.012	0	0.0450156	4.487
176	2168-93-6	162.293	0	1.79042	6	0	1.404	1	0.732509	2.743
1773	115-86-6	326.283	0	3.8401	6	0	1.505	1	1.476	4.81
1367	123-68-2	156.221	0	2.94548	7	0	1.562	2	0.429876	3.213
1215	107-87-9	86.1319	0	1.09389	2	0	1.596	1	0.342891	1.778
123	20474-93-5	126.153	0	2.04477	4	0	1.443	3	0.486963	2.519
610	593-08-8	198.344	0	4.97636	10	0	1.537	1	0.367684	5.119
902	2623-87-2	167.001	0.572244	0.909192	3	1	0.766	1	0.363164	2.229
1751	112-72-1	214.386	0.312636	5.75701	12	1	1.554	0	0.343047	4.67
558	17686-39-4	155.194	0.00070485	1.78836	7	0	1.545	1	0.547733	2.69
1354	513-42-8	72.1054	0.312636	0.418316	1	1	1.438	1	0.378958	1.337
1581	2408-20-0	114.142	0	1.48955	4	0	1.594	2	0.420579	2.121
826	609-39-2	113.071	0	1.16758	1	0	1.074	2	0.247409	3.74
1300	2065-23-8	166.173	0	1.70051	4	0	1.308	1	0.661935	2.79
1364	7299-91-4	142.195	0	2.76241	5	0	1.57	2	0.439146	2.84
897	14064-10-9	194.612	0.00070485	1.57195	6	0	1.421	2	0.727343	3.635
1008	627-09-8	98.0997	0.0851908	0.444149	3	0	1.427	1	0.422946	1.834
751	140-31-8	129.203	0.385193	-1.85984	2	0	1.628	0	1.4825	2.21
1117	675-09-2	124.137	0	0.501377	0	0	1.232	3	0.507701	2.07
690	924-41-4	98.1426	0.312636	1.17881	3	1	1.284	2	0.447695	3.25
29	5153-25-3	250.333	0.663558	4.76201	8	0	1.285	1	0.76943	5.51
501	1068-90-2	217.219	0.255321	0.216425	7	0	1.722	3	1.29064	1.796
800	5557-88-0	82.1003	0.397827	0.390248	2	1	1.023	1	0.434822	2.445
1227	608-30-0	250.918	0.226647	3.46262	0	0	0.405	0	0.353953	3.9
1711	3034-34-2	146.146	0.486663	0.637577	2	0	0.749	1	0.805497	2.62
774	97-85-8	144.211	0	2.2304	4	0	1.691	1	0.43108	2.409
1220	123-19-3	114.185	0	2.06451	4	0	1.568	1	0.349089	2.331
1104	107-41-5	118.174	0.625272	0.29999	2	2	1.594	0	0.656341	1.047
705	874-42-0	175.011	0	2.65179	1	0	0.609	1	0.341881	4.04
1666	104-13-2	149.232	0.226647	3.00303	3	0	1.096	0	0.440401	4.07
1171	5445-17-0	167.001	0.00070485	0.990156	2	0	0.917	1	0.39079	4.18
539	78-84-2	72.1054	0	0.33165	1	0	1.62	1	0.351415	2.567
281	110-86-1	79.0997	0	0.831899	0	0	1.038	0	0.399185	1.68
488	79-05-0	73.0935	0.486663	-0.572836	1	0	1.507	1	0.57771	0.91
653	4655-34-9	128.168	0	1.767	3	0	1.58	2	0.467274	2.12
300	109-76-2	74.1245	0.421472	-1.28439	2	0	1.562	0	1.11943	2.296
1115	100-51-6	108.138	0.312636	1.16727	1	1	0.949	0	0.52929	2.17
795	141-03-7	230.3	0	3.28508	11	0	1.674	2	0.71572	3.512
311	107-10-8	59.1099	0.210736	0.137088	1	0	1.692	0	0.576168	2.293
689	112-37-8	186.29	0.57154	3.97733	9	1	1.521	1	0.385141	3.898
750	598-52-7	90.1482	0.344612	-0.687898	1	0	0.647	1	0.830691	1.63
900	637-53-6	151.229	0.129747	1.73207	2	0	0.716	1	0.340196	2.99
724	2067-33-6	181.027	0.572244	1.79917	4	1	0.836	1	0.366263	2.307
1066	79-09-4	74.0783	0.57154	0.0948596	1	1	1.582	1	0.360348	2.488
1142	78-69-3	158.28	0.312636	3.34252	5	1	1.576	0	0.392684	3.34
471	5447-97-2	167.989	0	1.35595	1	0	0.74	2	0.245847	4.854
378	589-87-7	282.904	0	3.93799	0	0	0.459	0	0.120806	3.35
661	5396-24-7	136.576	0.00070485	1.66602	4	0	1.314	1	0.366072	4.18
475	60-35-5	59.067	0.486663	-1.05815	0	0	1.517	1	0.574611	0.678
61	122-78-1	120.148	0	1.42354	2	0	0.998	1	0.406833	3.87
18	2631-77-8	373.914	0.135596	3.89247	1	0	0.451	1	0.237576	5.34
13	67-56-1	32.0417	0.312636	-0.55201	0	1	2.353	0	0.302758	0.334
544	4733-50-0	160.129	1.37971	1.53136	2	0	0.623	0	0.94182	2.56
498	2216-94-6	174.196	0	2.60934	4	0	1.065	1	0.523974	4.67
1035	112-20-9	143.269	0.210736	3.04894	7	0	1.56	0	0.594763	4.701
1790	605-02-7	204.266	0	5.14333	1	0	0.788	0	0.26998	5.04
627	104-90-5	121.179	0	2.13716	1	0	1.203	0	0.403643	2.82
1745	15484-80-7	204.264	0	3.81743	4	0	1.202	2	0.544909	4.57
1779	2432-11-3	246.303	0.499046	4.95647	2	0	0.782	0	0.582031	5.113
1519	610-78-6	173.553	0.861029	2.59023	1	0	0.562	2	0.472709	4.27
1194	1577-18-0	114.142	0.57154	1.34424	3	1	1.366	2	0.432931	2.778
