# Supplementary material for: Constraint aware and uncertainty informed QSAR modeling of Tetrahymena pyriformis toxicity using physicochemical descriptors
Source: Sci Rep. 2026 Apr 29;16:16577. doi: 10.1038/s41598-026-50786-7 (PMC13219610; doi:10.1038/s41598-026-50786-7)
Supplement: Supplementary file 2 — Supplementary Material 2 [file 41598_2026_50786_MOESM2_ESM.zip]

Archive with 11 entries (11 files):
- 03_train_test_split.py
- 04_Physics-Constrained Gradient Boosting (PC-GBM).py
- 05_Bayesian.py
- 06_Symbolic Regression.py
- 07.py
- Applicability Domain.py
- Raw dataset.xlsx
- Uncertainty coverage test.py
- Y-scrambling.py
- 01_cleaned_data.py
- 02_selected_features.py
