# Supplementary material for: Constraint aware and uncertainty informed QSAR modeling of Tetrahymena pyriformis toxicity using physicochemical descriptors
Source: Sci Rep. 2026 Apr 29;16:16577. doi: 10.1038/s41598-026-50786-7 (PMC13219610; doi:10.1038/s41598-026-50786-7)
Supplement: Supplementary file 2 — Supplementary Material 2 [file 41598_2026_50786_MOESM2_ESM.zip › 03_train_test_split.py]

import pandas as pd
import numpy as np
from sklearn.cluster import KMeans
from sklearn.decomposition import PCA
from sklearn.preprocessing import StandardScaler
import matplotlib.pyplot as plt
import seaborn as sns


df_selected = pd.read_excel('Data/02_data_with_selected_features.xlsx')

selected_features = [col for col in df_selected.columns 
                     if col not in ['pIGC50', 'cleaned_smiles']]


scaler = StandardScaler()
X_scaled = scaler.fit_transform(df_selected[selected_features])


pca = PCA(n_components=2)
X_pca = pca.fit_transform(X_scaled)


wcss = []  # Within-Cluster Sum of Squares
cluster_range = range(2, 11)

for n in cluster_range:
    kmeans = KMeans(n_clusters=n, random_state=42, n_init=10)
    kmeans.fit(X_scaled)
    wcss.append(kmeans.inertia_)

# نمودار Elbow
plt.figure(figsize=(10, 6))
plt.plot(cluster_range, wcss, 'bo-')
plt.xlabel(' ')
plt.ylabel('WCSS')
plt.title(' Elbow ')
plt.grid(True)
plt.savefig('Data/elbow_method.png', dpi=300, bbox_inches='tight')
plt.show()


n_clusters = 5
kmeans = KMeans(n_clusters=n_clusters, random_state=42, n_init=20)
clusters = kmeans.fit_predict(X_scaled)


df_selected = df_selected.copy()
df_selected['cluster'] = clusters
df_selected['PCA1'] = X_pca[:, 0]
df_selected['PCA2'] = X_pca[:, 1]

plt.figure(figsize=(12, 8))
scatter = plt.scatter(df_selected['PCA1'], df_selected['PCA2'], 
                     c=df_selected['cluster'], cmap='tab10', 
                     s=50, alpha=0.6, edgecolors='w', linewidth=0.5)


centers_pca = pca.transform(kmeans.cluster_centers_)
plt.scatter(centers_pca[:, 0], centers_pca[:, 1], 
           c='red', s=200, marker='X', label='center')

plt.xlabel('PCA Component 1')
plt.ylabel('PCA Component 2')
plt.title(f' ({n_clusters})')
plt.colorbar(scatter, label=' number')
plt.legend()
plt.grid(True, alpha=0.3)
plt.savefig('Data/chemical_clusters.png', dpi=300, bbox_inches='tight')
plt.show()


fig, axes = plt.subplots(1, 2, figsize=(15, 6))

# هیستوگرام pIGC50 در هر خوشه
for cluster_id in range(n_clusters):
    cluster_data = df_selected[df_selected['cluster'] == cluster_id]['pIGC50']
    axes[0].hist(cluster_data, alpha=0.5, label=f'{cluster_id}', 
                bins=20, density=True)

axes[0].set_xlabel('pIGC50')
axes[0].set_ylabel('')
axes[0].set_title(' pIGC50  ')
axes[0].legend()
axes[0].grid(True, alpha=0.3)

# Box plot pIGC50 در هر خوشه
cluster_data_list = [df_selected[df_selected['cluster'] == i]['pIGC50'] 
                     for i in range(n_clusters)]
axes[1].boxplot(cluster_data_list, labels=[f' {i}' for i in range(n_clusters)])
axes[1].set_ylabel('pIGC50')
axes[1].set_title(' pIGC50   ')
axes[1].grid(True, alpha=0.3)

plt.tight_layout()
plt.savefig('Data/pIGC50_distribution_by_cluster.png', dpi=300, bbox_inches='tight')
plt.show()


cluster_variance = df_selected.groupby('cluster')['pIGC50'].var().sort_values(ascending=False)
test_cluster = cluster_variance.index[0] 


train_idx = df_selected[df_selected['cluster'] != test_cluster].index
test_idx = df_selected[df_selected['cluster'] == test_cluster].index


df_selected['split'] = 'train'
df_selected.loc[test_idx, 'split'] = 'test'


X_train = df_selected.loc[train_idx, selected_features].values
y_train = df_selected.loc[train_idx, 'pIGC50'].values
X_test = df_selected.loc[test_idx, selected_features].values
y_test = df_selected.loc[test_idx, 'pIGC50'].values


fig, axes = plt.subplots(1, 2, figsize=(12, 5))

axes[0].hist(y_train, alpha=0.7, label='Train', bins=20, density=True)
axes[0].hist(y_test, alpha=0.7, label='Test', bins=20, density=True)
axes[0].set_xlabel('pIGC50')
axes[0].set_ylabel('')
axes[0].set_title(' pIGC50  Train  Test')
axes[0].legend()
axes[0].grid(True, alpha=0.3)

axes[1].boxplot([y_train, y_test], labels=['Train', 'Test'])
axes[1].set_ylabel('pIGC50')
axes[1].set_title(' pIGC50  Train  Test')
axes[1].grid(True, alpha=0.3)

plt.tight_layout()
plt.savefig('Data/train_test_distribution.png', dpi=300, bbox_inches='tight')
plt.show()

split_df = df_selected[['cleaned_smiles', 'pIGC50', 'cluster', 'split', 'PCA1', 'PCA2'] + selected_features]


with pd.ExcelWriter('Data/03_train_test_split.xlsx') as writer:
    split_df.to_excel(writer, sheet_name='All_Data', index=False)
    
    summary_stats = pd.DataFrame({
        'Set': ['Train', 'Test', 'Total'],
        'Count': [len(X_train), len(X_test), len(df_selected)],
        'pIGC50_mean': [y_train.mean(), y_test.mean(), df_selected['pIGC50'].mean()],
        'pIGC50_std': [y_train.std(), y_test.std(), df_selected['pIGC50'].std()],
        'pIGC50_min': [y_train.min(), y_test.min(), df_selected['pIGC50'].min()],
        'pIGC50_max': [y_train.max(), y_test.max(), df_selected['pIGC50'].max()]
    })
    summary_stats.to_excel(writer, sheet_name='Summary', index=False)
    
    cluster_dist = df_selected.groupby(['cluster', 'split']).size().unstack(fill_value=0)
    cluster_dist.to_excel(writer, sheet_name='Cluster_Distribution')
