# Supplementary material for: Constraint aware and uncertainty informed QSAR modeling of Tetrahymena pyriformis toxicity using physicochemical descriptors
Source: Sci Rep. 2026 Apr 29;16:16577. doi: 10.1038/s41598-026-50786-7 (PMC13219610; doi:10.1038/s41598-026-50786-7)
Supplement: Supplementary file 2 — Supplementary Material 2 [file 41598_2026_50786_MOESM2_ESM.zip › 04_Physics-Constrained Gradient Boosting (PC-GBM).py]

from sklearn.ensemble import GradientBoostingRegressor
from sklearn.metrics import mean_squared_error, r2_score, mean_absolute_error
import pandas as pd
import numpy as np
import matplotlib.pyplot as plt
import seaborn as sns
import warnings
import joblib
import os
warnings.filterwarnings('ignore')


required_folders = ['Models', 'Data', 'Validation', 'Analysis', 'Figures']
for folder in required_folders:
    if not os.path.exists(folder):
        os.makedirs(folder)
     


try:
    split_df = pd.read_excel('Data/03_train_test_split.xlsx', sheet_name='All_Data')

except FileNotFoundError:
    print("❌  Data/03_train_test_split.xlsx !")
    exit()

selected_features = [col for col in split_df.columns 
                     if col not in ['cleaned_smiles', 'pIGC50', 'cluster', 'split', 'PCA1', 'PCA2']]


for i, feature in enumerate(selected_features, 1):
    print(f"  {i}. {feature}")


train_df = split_df[split_df['split'] == 'train']
test_df = split_df[split_df['split'] == 'test']

X_train = train_df[selected_features].values
y_train = train_df['pIGC50'].values
X_test = test_df[selected_features].values
y_test = test_df['pIGC50'].values


feature_to_idx = {feature: idx for idx, feature in enumerate(selected_features)}


monotonic_cst = [0] * len(selected_features)


monotonic_constraints_defined = False

if 'MW' in feature_to_idx:
    monotonic_cst[feature_to_idx['MW']] = 1   
    monotonic_constraints_defined = True
    
if 'LogP' in feature_to_idx:
    monotonic_cst[feature_to_idx['LogP']] = 1 
    monotonic_constraints_defined = True
    
if 'nDB' in feature_to_idx:
    monotonic_cst[feature_to_idx['nDB']] = 1  
    monotonic_constraints_defined = True
    
if 'nROH' in feature_to_idx:
    monotonic_cst[feature_to_idx['nROH']] = -1  
    monotonic_constraints_defined = True


for feature, idx in feature_to_idx.items():
    direction = monotonic_cst[idx]
    if direction != 0:
        dir_str = "↑ " if direction == 1 else "↓ "
        print(f"  - {feature}: {dir_str}")

if not monotonic_constraints_defined:
    print("⚠️  !")


gb_params = {
    'n_estimators': 500,
    'learning_rate': 0.05,
    'max_depth': 6,
    'min_samples_split': 10,
    'min_samples_leaf': 4,
    'subsample': 0.8,
    'max_features': 'sqrt',
    'random_state': 42,
    'verbose': 1,
    'validation_fraction': 0.1,
    'n_iter_no_change': 20,
    'tol': 1e-4
}

import sklearn

if sklearn.__version__ >= '1.4.0':
    gb_params['monotonic_cst'] = monotonic_cst
else:
    print("⚠️  scikit-learn.")


model_gb = GradientBoostingRegressor(**gb_params)
model_gb.fit(X_train, y_train)


y_pred_train = model_gb.predict(X_train)
y_pred_test = model_gb.predict(X_test)

def calculate_metrics(y_true, y_pred, n_features, set_name=""):
    mse = mean_squared_error(y_true, y_pred)
    rmse = np.sqrt(mse)
    mae = mean_absolute_error(y_true, y_pred)
    r2 = r2_score(y_true, y_pred)
    n = len(y_true)
    
    r2_adj = 1 - (1 - r2) * (n - 1) / (n - n_features - 1) if n > n_features + 1 else r2
    
    explained_var = np.var(y_pred) / np.var(y_true) if np.var(y_true) > 0 else 0
    
    mask = y_true != 0
    if np.any(mask):
        mape = np.mean(np.abs((y_true[mask] - y_pred[mask]) / y_true[mask])) * 100
    else:
        mape = np.nan
    
    return {
        f'RMSE_{set_name}': rmse,
        f'MAE_{set_name}': mae,
        f'R2_{set_name}': r2,
        f'R2_adj_{set_name}': r2_adj,
        f'MSE_{set_name}': mse,
        f'Explained_Variance_{set_name}': explained_var,
        f'MAPE_{set_name}': mape
    }

metrics_train = calculate_metrics(y_train, y_pred_train, len(selected_features), "train")
metrics_test = calculate_metrics(y_test, y_pred_test, len(selected_features), "test")

metrics_data = {
    'Set': ['Train', 'Test'],
    'Samples': [len(y_train), len(y_test)],
    'RMSE': [metrics_train['RMSE_train'], metrics_test['RMSE_test']],
    'MAE': [metrics_train['MAE_train'], metrics_test['MAE_test']],
    'R2': [metrics_train['R2_train'], metrics_test['R2_test']],
    'R2_adj': [metrics_train['R2_adj_train'], metrics_test['R2_adj_test']],
    'Explained_Variance': [metrics_train['Explained_Variance_train'], metrics_test['Explained_Variance_test']]
}

if not np.isnan(metrics_train['MAPE_train']):
    metrics_data['MAPE'] = [metrics_train['MAPE_train'], metrics_test['MAPE_test']]

metrics_df = pd.DataFrame(metrics_data)

print(metrics_df.to_string(index=False))


feature_importance = pd.DataFrame({
    'Feature': selected_features,
    'Importance': model_gb.feature_importances_
}).sort_values('Importance', ascending=False)

feature_importance['Monotonic_Constraint'] = [monotonic_cst[feature_to_idx[f]] for f in feature_importance['Feature']]
feature_importance['Constraint_Direction'] = feature_importance['Monotonic_Constraint'].map(
    {1: '↑', -1: '↓', 0: 'None'}
)
print(feature_importance.head(10).to_string(index=False))


train_errors = y_pred_train - y_train
test_errors = y_pred_test - y_test

error_stats = pd.DataFrame({
    'Set': ['Train', 'Test'],
    'Mean_Error': [train_errors.mean(), test_errors.mean()],
    'Std_Error': [train_errors.std(), test_errors.std()],
    'Median_Error': [np.median(train_errors), np.median(test_errors)],
    'MAD': [np.median(np.abs(train_errors - np.median(train_errors))), 
            np.median(np.abs(test_errors - np.median(test_errors)))],
    'Max_Positive_Error': [train_errors.max(), test_errors.max()],
    'Max_Negative_Error': [train_errors.min(), test_errors.min()],
    'Error_Range': [train_errors.max() - train_errors.min(), 
                    test_errors.max() - test_errors.min()]
})

print(error_stats.to_string(index=False))


all_predictions = []
for idx, row in split_df.iterrows():
    smiles = row['cleaned_smiles']
    actual = row['pIGC50']
    split_type = row['split']
    
    features = row[selected_features].values.reshape(1, -1)
    predicted = model_gb.predict(features)[0]
    error = predicted - actual
    
    all_predictions.append({
        'SMILES': smiles,
        'Actual': actual,
        'Predicted': predicted,
        'Error': error,
        'Absolute_Error': abs(error),
        'Split': split_type,
        'Cluster': row['cluster']
    })

results_gb = pd.DataFrame(all_predictions)

try:
    results_gb['Error_Quartile'] = pd.qcut(results_gb['Absolute_Error'], 
                                           q=4, 
                                           labels=['Q1 ( Min)', 'Q2', 'Q3', 'Q4 ( Max)'])
except ValueError:
    results_gb['Error_Quartile'] = 'Unknown'

output_path = 'Models/04_GradientBoosting_results.xlsx'
try:
    with pd.ExcelWriter(output_path) as writer:
        results_gb.to_excel(writer, sheet_name='All_Predictions', index=False)
        
        metrics_df.to_excel(writer, sheet_name='Metrics', index=False)
        
        error_stats.to_excel(writer, sheet_name='Error_Analysis', index=False)
        
        feature_importance.to_excel(writer, sheet_name='Feature_Importance', index=False)
        
        model_params = pd.DataFrame([{
            'Parameter': key,
            'Value': str(value) if isinstance(value, list) else value
        } for key, value in gb_params.items()])
        model_params.to_excel(writer, sheet_name='Model_Parameters', index=False)
        
        dataset_info = pd.DataFrame([{
            'Model': 'GradientBoostingRegressor',
            'Total_Samples': len(split_df),
            'Train_Samples': len(train_df),
            'Test_Samples': len(test_df),
            'Features_Count': len(selected_features),
            'Trees_Used': model_gb.n_estimators_,
            'Learning_Rate': model_gb.learning_rate,
            'Training_Date': pd.Timestamp.now().strftime('%Y-%m-%d %H:%M:%S')
        }])
        dataset_info.to_excel(writer, sheet_name='Dataset_Info', index=False)
        
        constraints_df = pd.DataFrame({
            'Feature': selected_features,
            'Index': list(range(len(selected_features))),
            'Monotonic_Constraint': monotonic_cst,
            'Direction': ['↑' if c == 1 else '↓' if c == -1 else 'None' for c in monotonic_cst]
        })
        constraints_df.to_excel(writer, sheet_name='Monotonic_Constraints', index=False)
    
  
except Exception as e:
    print(f"❌  {e}")


univariate_results = []
try:
    for feature in selected_features:
        if feature in feature_to_idx:
            idx = feature_to_idx[feature]
            
            feature_min = split_df[feature].min()
            feature_max = split_df[feature].max()
            
            if feature_max > feature_min: 
                feature_values = np.linspace(feature_min, feature_max, 100)
                
                base_values = X_train.mean(axis=0).copy()
                predictions = []
                
                for val in feature_values:
                    sample = base_values.copy()
                    sample[idx] = val
                    pred = model_gb.predict([sample])[0]
                    predictions.append(pred)
                
                predictions = np.array(predictions)
                
                if len(predictions) > 1:
                    slope = np.polyfit(feature_values, predictions, 1)[0]
                    
                    observed_dir = '↑' if slope > 0.001 else '↓' if slope < -0.001 else '≈'
                    expected_dir = '↑' if monotonic_cst[idx] == 1 else '↓' if monotonic_cst[idx] == -1 else 'None'
                    
                    consistent = 'Yes' if (
                        (expected_dir == '↑' and slope > 0.001) or
                        (expected_dir == '↓' and slope < -0.001) or
                        (expected_dir == 'None')
                    ) else 'No'
                    
                    try:
                        correlation = split_df[[feature, 'pIGC50']].corr().iloc[0, 1]
                    except:
                        correlation = np.nan
                    
                    univariate_results.append({
                        'Feature': feature,
                        'Expected': expected_dir,
                        'Observed': observed_dir,
                        'Slope': slope,
                        'Consistent': consistent,
                        'Correlation_Actual': correlation
                    })
    
    univariate_df = pd.DataFrame(univariate_results)
    
    if not univariate_df.empty:
        print(univariate_df.to_string(index=False))
    else:
        print("❌  .")
    
    univariate_path = 'Models/04_GB_univariate_analysis.xlsx'
    univariate_df.to_excel(univariate_path, index=False)
    
except Exception as e:
    print(f"⚠️   {e}")
    univariate_df = pd.DataFrame()


try:
    model_path = 'Models/gradient_boosting_model.joblib'
    joblib.dump(model_gb, model_path)
    
    model_info = {
        'model': model_gb,
        'features': selected_features,
        'monotonic_constraints': monotonic_cst,
        'feature_to_idx': feature_to_idx,
        'metrics': {
            'train': metrics_train,
            'test': metrics_test
        }
    }
    joblib.dump(model_info, 'Models/gb_model_info.joblib')
    
except Exception as e:
    print(f"❌    : {e}")


rmse_ratio = metrics_test['RMSE_test'] / metrics_train['RMSE_train']
r2_gap = metrics_train['R2_train'] - metrics_test['R2_test']


print(f"  • R² Train: {metrics_train['R2_train']:.4f}")
print(f"  • R² Test:  {metrics_test['R2_test']:.4f}")
print(f"  • RMSE Test: {metrics_test['RMSE_test']:.4f}")
print(f"  • MAE Test:  {metrics_test['MAE_test']:.4f}")

if 'MAPE' in metrics_df.columns:
    print(f"  • MAPE Test: {metrics_df.loc[1, 'MAPE']:.1f}%")

print(f"\n🔍  Overfitting:")
print(f"  •  R² (Train-Test): {r2_gap:.4f}")
print(f"  •  RMSE (Test/Train): {rmse_ratio:.2f}")

if r2_gap > 0.3:
    print("  ⚠️  Overfitting  !")
elif r2_gap > 0.15:
    print("  ⚠️  مقداری Overfitting  .")
else:
    print("  ✓  .")

if rmse_ratio > 2.0:
    print("  ⚠️   RMSE   Overfitting .")
elif rmse_ratio > 1.5:
    print("  ⚠️   RMSE  .")
else:
    print("  ✓  RMSE  .")

print(f"\n🏆  :")
for i, row in feature_importance.head(3).iterrows():
    constraint_info = f" ( {row['Constraint_Direction']})" if row['Constraint_Direction'] != 'None' else ""
    print(f"  {i+1}. {row['Feature']}: {row['Importance']:.4f}{constraint_info}")

print(f"\n🔧  :")
if not univariate_df.empty:
    consistent_count = univariate_df['Consistent'].value_counts()
    if 'Yes' in consistent_count:
        print(f"  • {consistent_count['Yes']}/{len(univariate_df)}")
    else:
        print("     ")
else:
    print("  •    ")

print(f"\n📁   :")
files_created = [
    ('04_GradientBoosting_results.xlsx'),
    ('04_GB_univariate_analysis.xlsx'),
    ('gradient_boosting_model.joblib'),
    ('gb_model_info.joblib')
]

for file_name, description in files_created:
    file_path = os.path.join('Models', file_name)
    if os.path.exists(file_path):
        size_kb = os.path.getsize(file_path) / 1024
        print(f"  ✓ {file_name}: {description} ({size_kb:.1f} KB)")
    else:
        print(f"  ✗ {file_name}: {description}")
