# Supplementary material for: Constraint aware and uncertainty informed QSAR modeling of Tetrahymena pyriformis toxicity using physicochemical descriptors
Source: Sci Rep. 2026 Apr 29;16:16577. doi: 10.1038/s41598-026-50786-7 (PMC13219610; doi:10.1038/s41598-026-50786-7)
Supplement: Supplementary file 2 — Supplementary Material 2 [file 41598_2026_50786_MOESM2_ESM.zip › 05_Bayesian.py]

from sklearn.gaussian_process import GaussianProcessRegressor
from sklearn.gaussian_process.kernels import RBF, ConstantKernel as C, WhiteKernel
import pandas as pd
import numpy as np
from scipy import stats
from sklearn.metrics import mean_squared_error, r2_score, mean_absolute_error
import matplotlib.pyplot as plt
import seaborn as sns
import joblib
import warnings
import os
warnings.filterwarnings('ignore')

split_df = pd.read_excel('Data/03_train_test_split.xlsx', sheet_name='All_Data')

selected_features = [col for col in split_df.columns 
                     if col not in ['cleaned_smiles', 'pIGC50', 'cluster', 'split', 'PCA1', 'PCA2']]


train_df = split_df[split_df['split'] == 'train']
test_df = split_df[split_df['split'] == 'test']

X_train = train_df[selected_features].values
y_train = train_df['pIGC50'].values
X_test = test_df[selected_features].values
y_test = test_df['pIGC50'].values


from sklearn.preprocessing import StandardScaler

scaler_X = StandardScaler()
X_train_scaled = scaler_X.fit_transform(X_train)
X_test_scaled = scaler_X.transform(X_test)

scaler_y = StandardScaler()
y_train_scaled = scaler_y.fit_transform(y_train.reshape(-1, 1)).ravel()


kernel = C(1.0, (1e-3, 1e3)) * RBF(length_scale=1.0, length_scale_bounds=(1e-2, 1e2)) + \
         WhiteKernel(noise_level=0.1, noise_level_bounds=(1e-10, 1e+1))

gp_model = GaussianProcessRegressor(
    kernel=kernel,
    n_restarts_optimizer=10,
    alpha=1e-3, 
    normalize_y=True,  
    random_state=42
)

gp_model.fit(X_train_scaled, y_train_scaled)


y_pred_train_scaled, y_std_train = gp_model.predict(X_train_scaled, return_std=True)
y_pred_train = scaler_y.inverse_transform(y_pred_train_scaled.reshape(-1, 1)).ravel()

y_std_train_original = y_std_train * scaler_y.scale_[0]

y_pred_test_scaled, y_std_test = gp_model.predict(X_test_scaled, return_std=True)
y_pred_test = scaler_y.inverse_transform(y_pred_test_scaled.reshape(-1, 1)).ravel()
y_std_test_original = y_std_test * scaler_y.scale_[0]


rmse_train = np.sqrt(mean_squared_error(y_train, y_pred_train))
mae_train = mean_absolute_error(y_train, y_pred_train)
r2_train = r2_score(y_train, y_pred_train)

rmse_test = np.sqrt(mean_squared_error(y_test, y_pred_test))
mae_test = mean_absolute_error(y_test, y_pred_test)
r2_test = r2_score(y_test, y_pred_test)

def calculate_mape(y_true, y_pred):
    mask = y_true != 0
    if np.any(mask):
        return np.mean(np.abs((y_true[mask] - y_pred[mask]) / y_true[mask])) * 100
    return np.nan

mape_train = calculate_mape(y_train, y_pred_train)
mape_test = calculate_mape(y_test, y_pred_test)

metrics_gp = pd.DataFrame({
    'Set': ['Train', 'Test'],
    'Samples': [len(y_train), len(y_test)],
    'RMSE': [rmse_train, rmse_test],
    'MAE': [mae_train, mae_test],
    'R2': [r2_train, r2_test],
    'MAPE': [mape_train, mape_test] if not np.isnan(mape_train) else [np.nan, mape_test],
    'Avg_Uncertainty': [np.mean(y_std_train_original), np.mean(y_std_test_original)],
    'Std_Uncertainty': [np.std(y_std_train_original), np.std(y_std_test_original)]
})


confidence_level = 1.96  

def calculate_coverage(y_true, y_pred, y_std, confidence=1.96):
    lower_bound = y_pred - confidence * y_std
    upper_bound = y_pred + confidence * y_std
    coverage = np.mean((y_true >= lower_bound) & (y_true <= upper_bound))
    return coverage, lower_bound, upper_bound

coverage_test, lower_test, upper_test = calculate_coverage(y_test, y_pred_test, y_std_test_original, confidence_level)
coverage_train, lower_train, upper_train = calculate_coverage(y_train, y_pred_train, y_std_train_original, confidence_level)

if abs(coverage_test - 0.95) < 0.05:
    print("  ✓ .")
elif coverage_test < 0.90:
    print("  ⚠️ (underconfident).")
else:
    print("  ⚠️ (overconfident).")


all_predictions_gp = []
for idx, row in split_df.iterrows():
    smiles = row['cleaned_smiles']
    actual = row['pIGC50']
    split_type = row['split']
    
    features = row[selected_features].values.reshape(1, -1)
    features_scaled = scaler_X.transform(features)
    
    pred_scaled, pred_std = gp_model.predict(features_scaled, return_std=True)
    predicted = scaler_y.inverse_transform(pred_scaled.reshape(-1, 1))[0, 0]
    uncertainty = pred_std[0] * scaler_y.scale_[0]
    
    ci_lower = predicted - confidence_level * uncertainty
    ci_upper = predicted + confidence_level * uncertainty
    
    error = predicted - actual
    in_ci = ci_lower <= actual <= ci_upper
    
    all_predictions_gp.append({
        'SMILES': smiles,
        'Actual': actual,
        'Predicted': predicted,
        'Uncertainty': uncertainty,
        'CI_95_lower': ci_lower,
        'CI_95_upper': ci_upper,
        'Error': error,
        'Absolute_Error': abs(error),
        'In_95_CI': 'Yes' if in_ci else 'No',
        'Split': split_type,
        'Cluster': row['cluster']
    })

results_gp = pd.DataFrame(all_predictions_gp)

metrics_summary = {
    'Model': 'Gaussian Process Regression',
    'Train_R2': r2_train,
    'Test_R2': r2_test,
    'Train_RMSE': rmse_train,
    'Test_RMSE': rmse_test,
    'Train_Coverage_95': coverage_train,
    'Test_Coverage_95': coverage_test,
    'Avg_Train_Uncertainty': np.mean(y_std_train_original),
    'Avg_Test_Uncertainty': np.mean(y_std_test_original),
    'Kernel': str(gp_model.kernel_),
    'Training_Samples': len(X_train),
    'Test_Samples': len(X_test)
}

metrics_summary_df = pd.DataFrame([metrics_summary])

output_path = 'Models/05_GaussianProcess_results.xlsx'
with pd.ExcelWriter(output_path) as writer:
    results_gp.to_excel(writer, sheet_name='All_Predictions', index=False)
    
    metrics_gp.to_excel(writer, sheet_name='Metrics', index=False)
    
    metrics_summary_df.to_excel(writer, sheet_name='Model_Summary', index=False)
    
    kernel_info = pd.DataFrame([{
        'Parameter': 'Kernel',
        'Value': str(gp_model.kernel_)
    }])
    kernel_info.to_excel(writer, sheet_name='Kernel_Info', index=False)
    
    coverage_analysis = pd.DataFrame({
        'Set': ['Train', 'Test'],
        'Samples': [len(y_train), len(y_test)],
        'Expected_Coverage': [0.95, 0.95],
        'Actual_Coverage': [coverage_train, coverage_test],
        'Difference': [coverage_train - 0.95, coverage_test - 0.95],
        'Calibration': ['Good' if abs(c-0.95)<0.05 else 'Needs_improvement' 
                       for c in [coverage_train, coverage_test]]
    })
    coverage_analysis.to_excel(writer, sheet_name='Coverage_Analysis', index=False)


try:
    model_info = {
        'model': gp_model,
        'scaler_X': scaler_X,
        'scaler_y': scaler_y,
        'selected_features': selected_features,
        'metrics': {
            'train': {'R2': r2_train, 'RMSE': rmse_train, 'MAE': mae_train},
            'test': {'R2': r2_test, 'RMSE': rmse_test, 'MAE': mae_test}
        },
        'uncertainty_info': {
            'avg_train_uncertainty': np.mean(y_std_train_original),
            'avg_test_uncertainty': np.mean(y_std_test_original),
            'coverage_95_train': coverage_train,
            'coverage_95_test': coverage_test
        }
    }
    
    joblib.dump(model_info, 'Models/gaussian_process_model.joblib')
    print("✅  Models/gaussian_process_model.joblib")
    
except Exception as e:
    print(f"❌{e}")


print(f"  • Test R²: {r2_test:.4f}")
print(f"  • Test RMSE: {rmse_test:.4f}")
print(f"  • Test MAE: {mae_test:.4f}")
print(f"  • Test MAPE: {mape_test:.1f}%" if not np.isnan(mape_test) else "")


if coverage_test >= 0.90 and coverage_test <= 1.00:
    print(f"  ✓     .")
elif coverage_test < 0.90:
    print(f"  ⚠️  underconfident.")
else:
    print(f"  ⚠️  overconfident ")


print(f"\n📁")
files_gp = [
    ('05_GaussianProcess_results.xlsx'),
    ('model_comparison_results.xlsx'),
    ('gaussian_process_model.joblib')
]

for file_name, description in files_gp:
    file_path = os.path.join('Models', file_name)
    if os.path.exists(file_path):
        size_kb = os.path.getsize(file_path) / 1024
        print(f"  ✓ {file_name}: {description} ({size_kb:.1f} KB)")
    else:
        print(f"  ✗ {file_name}: {description} ( )")
