# Supplementary material for: Constraint aware and uncertainty informed QSAR modeling of Tetrahymena pyriformis toxicity using physicochemical descriptors
Source: Sci Rep. 2026 Apr 29;16:16577. doi: 10.1038/s41598-026-50786-7 (PMC13219610; doi:10.1038/s41598-026-50786-7)
Supplement: Supplementary file 2 — Supplementary Material 2 [file 41598_2026_50786_MOESM2_ESM.zip › 06_Symbolic Regression.py]

import pandas as pd
import numpy as np
from sklearn.metrics import mean_squared_error, r2_score, mean_absolute_error
from sklearn.linear_model import LinearRegression
import matplotlib.pyplot as plt
import seaborn as sns
import warnings
import joblib
import os
import sys
warnings.filterwarnings('ignore')
if not os.path.exists('Models'):
    os.makedirs('Models')


try:
    split_df = pd.read_excel('Data/03_train_test_split.xlsx', sheet_name='All_Data')
except FileNotFoundError:
    print("❌  Data/03_train_test_split.xlsx  !")
    sys.exit(1)

selected_features = [col for col in split_df.columns 
                     if col not in ['cleaned_smiles', 'pIGC50', 'cluster', 'split', 'PCA1', 'PCA2']]

for i, feature in enumerate(selected_features, 1):
    print(f"  {i}. {feature}")

# جدا کردن داده‌ها
train_df = split_df[split_df['split'] == 'train']
test_df = split_df[split_df['split'] == 'test']

X_train = train_df[selected_features].values
y_train = train_df['pIGC50'].values
X_test = test_df[selected_features].values
y_test = test_df['pIGC50'].values


lr_model = LinearRegression()
lr_model.fit(X_train, y_train)

coefficients = lr_model.coef_
intercept = lr_model.intercept_

equation_parts = [f"{intercept:.4f}"]
for i, (feat, coef) in enumerate(zip(selected_features, coefficients)):
    if abs(coef) > 0.0001:  
        sign = "+" if coef >= 0 else ""
        equation_parts.append(f"{sign}{coef:.4f}*{feat}")

linear_equation = " ".join(equation_parts)


try:
    gb_importance = pd.read_excel('Models/04_GradientBoosting_results.xlsx', 
                                  sheet_name='Feature_Importance')
    top_features = gb_importance.head(3)['Feature'].tolist()
    
    feature_indices = [selected_features.index(f) for f in top_features if f in selected_features]
    
    if len(feature_indices) >= 2:
        gam_equation_parts = []
        
        if 'LogP' in selected_features:
            logp_idx = selected_features.index('LogP')
            gam_equation_parts.append(f"0.5*log(LogP + 1)")
        
        if 'MW' in selected_features:
            mw_idx = selected_features.index('MW')
            gam_equation_parts.append(f"0.3*sqrt(MW)")
    
        if 'nROH' in selected_features:
            nroh_idx = selected_features.index('nROH')
            gam_equation_parts.append(f"-0.2*nROH")
        
        gam_equation = " + ".join(gam_equation_parts) + " + 2.5"
    
        
        def predict_gam(features):
            result = 2.5  # intercept
            
            for i, feat in enumerate(selected_features):
                if feat == 'LogP':
                    result += 0.5 * np.log(features[i] + 1)
                elif feat == 'MW':
                    result += 0.3 * np.sqrt(features[i])
                elif feat == 'nROH':
                    result += -0.2 * features[i]
            
            return result
        
except Exception as e:

    gam_equation = " GAM  "


from sklearn.preprocessing import PolynomialFeatures
from sklearn.pipeline import make_pipeline

try:
    poly_model = make_pipeline(
        PolynomialFeatures(degree=2, include_bias=False),
        LinearRegression()
    )
    
    poly_model.fit(X_train, y_train)
    
    y_pred_poly_train = poly_model.predict(X_train)
    y_pred_poly_test = poly_model.predict(X_test)
    
    r2_poly_train = r2_score(y_train, y_pred_poly_train)
    r2_poly_test = r2_score(y_test, y_pred_poly_test)
    

    poly_features = poly_model.named_steps['polynomialfeatures']
    lr_coef = poly_model.named_steps['linearregression'].coef_
    

except Exception as e:
    print(f"⚠️  {e}")
    poly_model = None


y_pred_lr_train = lr_model.predict(X_train)
y_pred_lr_test = lr_model.predict(X_test)

metrics_lr_train = {
    'R2': r2_score(y_train, y_pred_lr_train),
    'RMSE': np.sqrt(mean_squared_error(y_train, y_pred_lr_train)),
    'MAE': mean_absolute_error(y_train, y_pred_lr_train)
}

metrics_lr_test = {
    'R2': r2_score(y_test, y_pred_lr_test),
    'RMSE': np.sqrt(mean_squared_error(y_test, y_pred_lr_test)),
    'MAE': mean_absolute_error(y_test, y_pred_lr_test)
}


if poly_model is not None:
    metrics_poly_test = {
        'R2': r2_poly_test,
        'RMSE': np.sqrt(mean_squared_error(y_test, y_pred_poly_test))
    }


for i, (feat, coef) in enumerate(zip(selected_features, coefficients)):
    magnitude = abs(coef)
    
    if magnitude < 0.01:
        importance = "very low"
    elif magnitude < 0.05:
        importance = "low"
    elif magnitude < 0.1:
        importance = "med"
    elif magnitude < 0.2:
        importance = "hight"
    else:
        importance = "very hight"
    
    interpretation = ""
    if feat == 'LogP':
        interpretation = "↑"
    elif feat == 'MW':
        interpretation = "↑"
    elif feat == 'nROH':
        interpretation = "↓"
    elif feat == 'nDB':
        interpretation = "↑"
    else:
        interpretation = "="
    
    print(f"{feat:<10} {coef:>10.4f}  {importance:<12} {interpretation:<30}")


equation_path = 'Models/06_SR_equation.txt'


X_all = split_df[selected_features].values
y_pred_all = lr_model.predict(X_all)

results_sr = pd.DataFrame({
    'SMILES': split_df['cleaned_smiles'],
    'Actual': split_df['pIGC50'],
    'Predicted': y_pred_all,
    'Error': y_pred_all - split_df['pIGC50'].values,
    'Absolute_Error': np.abs(y_pred_all - split_df['pIGC50'].values),
    'Split': split_df['split'],
    'Cluster': split_df['cluster']
})

results_sr['Error_Rank'] = results_sr['Absolute_Error'].rank(method='dense')

output_path = 'Models/07_SR_results.xlsx'
try:
    with pd.ExcelWriter(output_path) as writer:
        results_sr.to_excel(writer, sheet_name='All_Predictions', index=False)
        
        metrics_summary = pd.DataFrame({
            'Metric': ['R2', 'RMSE', 'MAE', 'MAPE', 'Explained_Variance'],
            'Train': [
                metrics_lr_train['R2'],
                metrics_lr_train['RMSE'],
                metrics_lr_train['MAE'],
                np.nan,  # MAPE
                np.nan   # Explained Variance
            ],
            'Test': [
                metrics_lr_test['R2'],
                metrics_lr_test['RMSE'],
                metrics_lr_test['MAE'],
                np.nan,
                np.nan
            ]
        })
        metrics_summary.to_excel(writer, sheet_name='Metrics', index=False)
        
        coefficients_df = pd.DataFrame({
            'Feature': selected_features + ['Intercept'],
            'Coefficient': list(coefficients) + [intercept],
            'Absolute_Coefficient': list(np.abs(coefficients)) + [abs(intercept)],
            'Importance_Rank': pd.Series(list(np.abs(coefficients)) + [0]).rank(ascending=False, method='dense').astype(int).tolist()
        })
        coefficients_df.to_excel(writer, sheet_name='Coefficients', index=False)
        
        model_info = pd.DataFrame([{
            'Parameter': 'Model_Type',
            'Value': 'Linear Regression'
        }, {
            'Parameter': 'Equation',
            'Value': linear_equation[:100] + '...' if len(linear_equation) > 100 else linear_equation
        }, {
            'Parameter': 'Features_Count',
            'Value': len(selected_features)
        }, {
            'Parameter': 'Train_Samples',
            'Value': len(X_train)
        }, {
            'Parameter': 'Test_Samples',
            'Value': len(X_test)
        }, {
            'Parameter': 'Date',
            'Value': pd.Timestamp.now().strftime('%Y-%m-%d %H:%M:%S')
        }])
        model_info.to_excel(writer, sheet_name='Model_Info', index=False)
    
    print(f"✅  {output_path}")
    
except Exception as e:
    print(f"❌  {e}")
