# Supplementary material for: Constraint aware and uncertainty informed QSAR modeling of Tetrahymena pyriformis toxicity using physicochemical descriptors
Source: Sci Rep. 2026 Apr 29;16:16577. doi: 10.1038/s41598-026-50786-7 (PMC13219610; doi:10.1038/s41598-026-50786-7)
Supplement: Supplementary file 2 — Supplementary Material 2 [file 41598_2026_50786_MOESM2_ESM.zip › 07.py]

import pandas as pd
import numpy as np
import matplotlib.pyplot as plt
import seaborn as sns
from sklearn.model_selection import KFold
from sklearn.preprocessing import StandardScaler
from sklearn.metrics import mean_squared_error, r2_score, mean_absolute_error
from sklearn.ensemble import GradientBoostingRegressor
from sklearn.linear_model import LinearRegression
import warnings
import os
import joblib
import sys
warnings.filterwarnings('ignore')


required_folders = ['Validation', 'Analysis', 'Models', 'Data']
for folder in required_folders:
    if not os.path.exists(folder):
        os.makedirs(folder)


try:
    split_df = pd.read_excel('Data/03_train_test_split.xlsx', sheet_name='All_Data')

except FileNotFoundError:
    sys.exit(1)

selected_features = [col for col in split_df.columns 
                     if col not in ['cleaned_smiles', 'pIGC50', 'cluster', 'split', 'PCA1', 'PCA2']]

for i, feature in enumerate(selected_features):
    print(f"  {i+1}. {feature}")

train_df = split_df[split_df['split'] == 'train']
test_df = split_df[split_df['split'] == 'test']

X_train = train_df[selected_features].values
y_train = train_df['pIGC50'].values
X_test = test_df[selected_features].values
y_test = test_df['pIGC50'].values


gb_params = {
    'n_estimators': 200,
    'learning_rate': 0.05,
    'max_depth': 4,
    'min_samples_split': 10,
    'min_samples_leaf': 4,
    'subsample': 0.8,
    'max_features': 'sqrt',
    'random_state': 42,
    'verbose': 0
}

gb_model = GradientBoostingRegressor(**gb_params)
gb_model.fit(X_train, y_train)


y_pred_test = gb_model.predict(X_test)
test_r2 = r2_score(y_test, y_pred_test)
test_rmse = np.sqrt(mean_squared_error(y_test, y_pred_test))


kfold = KFold(n_splits=10, shuffle=True, random_state=42)

cv_results = []
fold_predictions = []
all_importances = []  

for fold, (train_idx, val_idx) in enumerate(kfold.split(X_train)):
    
    X_tr, X_val = X_train[train_idx], X_train[val_idx]
    y_tr, y_val = y_train[train_idx], y_train[val_idx]
    
    model = GradientBoostingRegressor(**gb_params)
    model.fit(X_tr, y_tr)
    
    if hasattr(model, 'feature_importances_'):
        importances = pd.DataFrame({
            'Fold': fold + 1,
            'Feature': selected_features,
            'Importance': model.feature_importances_
        })
        all_importances.append(importances)
    
    y_pred = model.predict(X_val)
    
    rmse = np.sqrt(mean_squared_error(y_val, y_pred))
    mae = mean_absolute_error(y_val, y_pred)
    r2 = r2_score(y_val, y_pred)
    
    mask = y_val != 0
    if np.any(mask) and len(y_val[mask]) > 0:
        mape = np.mean(np.abs((y_val[mask] - y_pred[mask]) / y_val[mask])) * 100
    else:
        mape = np.nan
    
    cv_results.append({
        'Fold': fold + 1,
        'Train_Size': len(train_idx),
        'Val_Size': len(val_idx),
        'RMSE': rmse,
        'MAE': mae,
        'R2': r2,
        'MAPE': mape if not np.isnan(mape) else None,
        'Mean_Actual': y_val.mean(),
        'Mean_Predicted': y_pred.mean(),
        'Std_Actual': y_val.std(),
        'Std_Predicted': y_pred.std()
    })
    
    for idx, (actual, predicted) in enumerate(zip(y_val, y_pred)):
        fold_predictions.append({
            'Fold': fold + 1,
            'Actual': actual,
            'Predicted': predicted,
            'Error': predicted - actual,
            'Absolute_Error': abs(predicted - actual),
            'Fold_Train_Size': len(train_idx),
            'Fold_Val_Size': len(val_idx)
        })

cv_df = pd.DataFrame(cv_results)
fold_preds_df = pd.DataFrame(fold_predictions)

if all_importances:
    importances_df = pd.concat(all_importances, ignore_index=True)
else:
    importances_df = pd.DataFrame()

summary_data = []
metrics_list = ['RMSE', 'MAE', 'R2']

for metric in metrics_list:
    if metric in cv_df.columns:
        summary_data.append({
            'Metric': metric,
            'Mean': cv_df[metric].mean(),
            'Std': cv_df[metric].std(),
            'Min': cv_df[metric].min(),
            'Max': cv_df[metric].max(),
            'CV (%)': (cv_df[metric].std() / cv_df[metric].mean()) * 100 if cv_df[metric].mean() != 0 else np.nan
        })

if 'MAPE' in cv_df.columns and not cv_df['MAPE'].isnull().all():
    mape_mean = cv_df['MAPE'].mean()
    mape_std = cv_df['MAPE'].std()
    summary_data.append({
        'Metric': 'MAPE',
        'Mean': mape_mean,
        'Std': mape_std,
        'Min': cv_df['MAPE'].min(),
        'Max': cv_df['MAPE'].max(),
        'CV (%)': (mape_std / mape_mean) * 100 if mape_mean != 0 else np.nan
    })

cv_summary = pd.DataFrame(summary_data)


output_path = 'Validation/08_cv_results.xlsx'
try:
    with pd.ExcelWriter(output_path) as writer:
        cv_df.to_excel(writer, sheet_name='Fold_Results', index=False)
        
        cv_summary.to_excel(writer, sheet_name='Summary', index=False)
        
        fold_preds_df.to_excel(writer, sheet_name='All_Predictions', index=False)
        
        fold_stats = pd.DataFrame({
            'Statistic': ['Mean', 'Std', 'Min', '25%', '50%', '75%', 'Max'],
            'R2': [
                cv_df['R2'].mean(),
                cv_df['R2'].std(),
                cv_df['R2'].min(),
                cv_df['R2'].quantile(0.25),
                cv_df['R2'].median(),
                cv_df['R2'].quantile(0.75),
                cv_df['R2'].max()
            ],
            'RMSE': [
                cv_df['RMSE'].mean(),
                cv_df['RMSE'].std(),
                cv_df['RMSE'].min(),
                cv_df['RMSE'].quantile(0.25),
                cv_df['RMSE'].median(),
                cv_df['RMSE'].quantile(0.75),
                cv_df['RMSE'].max()
            ]
        })
        fold_stats.to_excel(writer, sheet_name='Fold_Statistics', index=False)
        
        if not importances_df.empty:
            importances_df.to_excel(writer, sheet_name='Feature_Importances', index=False)
        
        cv_info = pd.DataFrame([{
            'Parameter': 'CV_Method',
            'Value': '10-Fold Cross Validation'
        }, {
            'Parameter': 'Shuffle',
            'Value': 'Yes'
        }, {
            'Parameter': 'Random_State',
            'Value': 42
        }, {
            'Parameter': 'Model_Type',
            'Value': 'GradientBoostingRegressor'
        }, {
            'Parameter': 'Total_Samples',
            'Value': len(X_train)
        }, {
            'Parameter': 'Avg_Train_Size',
            'Value': cv_df['Train_Size'].mean()
        }, {
            'Parameter': 'Avg_Val_Size',
            'Value': cv_df['Val_Size'].mean()
        }, {
            'Parameter': 'Date',
            'Value': pd.Timestamp.now().strftime('%Y-%m-%d %H:%M:%S')
        }])
        cv_info.to_excel(writer, sheet_name='CV_Info', index=False)
    
    
except Exception as e:
    print(f"❌{e}")


def causal_effect_analysis_simple(model, X_base, feature_idx, delta=1.0):

    try:
        X_perturbed = X_base.copy()
        X_perturbed[:, feature_idx] += delta
        
        y_base = model.predict(X_base)
        y_perturbed = model.predict(X_perturbed)
        
        effect = y_perturbed - y_base
        
        results = {
            'mean_effect': np.mean(effect),
            'std_effect': np.std(effect),
            'min_effect': np.min(effect),
            'max_effect': np.max(effect),
            'median_effect': np.median(effect),
            'effect_25p': np.percentile(effect, 25),
            'effect_75p': np.percentile(effect, 75),
            'positive_count': np.sum(effect > 0),
            'negative_count': np.sum(effect < 0),
            'zero_count': np.sum(effect == 0),
            'total_samples': len(effect),
            'all_effects': effect.tolist() 
        }
        
        return results
        
    except Exception as e:
        return {
            'mean_effect': np.nan,
            'std_effect': np.nan,
            'min_effect': np.nan,
            'max_effect': np.nan,
            'median_effect': np.nan,
            'error': str(e)[:100]
        }


n_samples = min(200, len(X_test)) 
sample_indices = np.random.choice(len(X_test), n_samples, replace=False)
X_sample = X_test[sample_indices]


causal_results = []
detailed_effects_all = []

for i, feat in enumerate(selected_features):
    print(f"   {i+1}/{len(selected_features)}: {feat}")
    
    feat_values = split_df[feat].values
    feat_mean = np.mean(feat_values)
    feat_std = np.std(feat_values)
    
    if feat_std > 0:
        delta = 0.5 * feat_std
    else:
        delta = 0.1 * feat_mean if feat_mean != 0 else 0.1
    
    effect_info = causal_effect_analysis_simple(gb_model, X_sample, i, delta=delta)
    
    if 'error' not in effect_info:
        mean_effect = effect_info['mean_effect']
        if pd.notna(mean_effect):
            if mean_effect > 0.001:
                direction = 'Positive'
                direction_symbol = '↑'
            elif mean_effect < -0.001:
                direction = 'Negative'
                direction_symbol = '↓'
            else:
                direction = 'Neutral'
                direction_symbol = '→'
            
            std_effect = effect_info['std_effect']
            if pd.notna(std_effect) and std_effect > 0:
                t_value = abs(mean_effect) / (std_effect / np.sqrt(effect_info['total_samples']))
                if t_value > 2.58:
                    significance = 'Very High'
                elif t_value > 1.96:
                    significance = 'High'
                elif t_value > 1.645:
                    significance = 'Medium'
                else:
                    significance = 'Low'
            else:
                significance = 'Unknown'
            
            causal_results.append({
                'Feature': feat,
                'Feature_Index': i,
                'Delta_Used': delta,
                'Mean_Effect': mean_effect,
                'Std_Effect': std_effect,
                'Min_Effect': effect_info['min_effect'],
                'Max_Effect': effect_info['max_effect'],
                'Median_Effect': effect_info['median_effect'],
                'Effect_25P': effect_info['effect_25p'],
                'Effect_75P': effect_info['effect_75p'],
                'Direction': direction,
                'Direction_Symbol': direction_symbol,
                'Significance': significance,
                'Positive_Effects_Pct': (effect_info['positive_count'] / effect_info['total_samples']) * 100,
                'Negative_Effects_Pct': (effect_info['negative_count'] / effect_info['total_samples']) * 100,
                'Zero_Effects_Pct': (effect_info['zero_count'] / effect_info['total_samples']) * 100,
                'Samples_Analyzed': effect_info['total_samples'],
                'T_Value': t_value if 't_value' in locals() else np.nan
            })
            
            for effect_val in effect_info['all_effects']:
                detailed_effects_all.append({
                    'Feature': feat,
                    'Effect': effect_val,
                    'Delta': delta
                })
    else:
        print(f"  ⚠️  {feat}")

causal_df = pd.DataFrame(causal_results)

if not causal_df.empty:
    causal_df['Abs_Effect'] = np.abs(causal_df['Mean_Effect'])
    causal_df = causal_df.sort_values('Abs_Effect', ascending=False)
    
 
    for _, row in causal_df.head(10).iterrows():
        if pd.notna(row['Mean_Effect']):
            print(f"{row['Feature']:<10} {row['Mean_Effect']:>10.4f} ±{row['Std_Effect']:>5.4f}  "
                  f"{row['Direction_Symbol']:<8} {row['Significance']:<12} "
                  f"{row['Positive_Effects_Pct']:>5.1f}% {row['Negative_Effects_Pct']:>5.1f}%")
else:
    print("❌    !")


expected_monotonicity = {
    'MW': 1,      
    'LogP': 1,   
    'nDB': 1,    
    'nROH': -1,  
    'A': 0,        
    'NRB': 0,      
    'GATS1p': 0,
    'B': 0        
}

consistency_analysis = []

if not causal_df.empty:
    for _, row in causal_df.iterrows():
        feat = row['Feature']
        observed_effect = row['Mean_Effect']
        
        if pd.notna(observed_effect):
            if observed_effect > 0.001:
                observed_direction = 1
            elif observed_effect < -0.001:
                observed_direction = -1
            else:
                observed_direction = 0
        else:
            observed_direction = 0
        
        expected_direction = expected_monotonicity.get(feat, 0)
        
        if expected_direction != 0:  
            if expected_direction == observed_direction:
                consistency = 'Consistent'
                consistency_symbol = '✓'
                color = 'green'
            elif observed_direction == 0:
                consistency = 'Neutral'
                consistency_symbol = '~'
                color = 'yellow'
            else:
                consistency = 'Inconsistent'
                consistency_symbol = '✗'
                color = 'red'
        else:
            consistency = 'No Constraint'
            consistency_symbol = '-'
            color = 'gray'
        
        consistency_analysis.append({
            'Feature': feat,
            'Expected_Direction': '↑' if expected_direction == 1 else '↓' if expected_direction == -1 else 'None',
            'Observed_Direction': '↑' if observed_direction == 1 else '↓' if observed_direction == -1 else '→',
            'Consistency': consistency,
            'Consistency_Symbol': consistency_symbol,
            'Color': color,
            'Expected_Effect': expected_direction,
            'Observed_Effect': observed_effect
        })
    
    consistency_df = pd.DataFrame(consistency_analysis)
    
    
    for _, row in consistency_df.iterrows():
        if row['Expected_Direction'] != 'None':
            print(f"{row['Feature']:<10} {row['Expected_Direction']:<10} "
                  f"{row['Observed_Direction']:<10} {row['Consistency_Symbol']} {row['Consistency']:<10}")
    
    constrained_features = [f for f in consistency_df['Feature'] if expected_monotonicity.get(f, 0) != 0]
    if constrained_features:
        consistent_count = 0
        for feat in constrained_features:
            row = consistency_df[consistency_df['Feature'] == feat].iloc[0]
            if row['Consistency'] == 'Consistent':
                consistent_count += 1
        
        consistency_pct = (consistent_count / len(constrained_features)) * 100


analysis_path = 'Analysis/11_causal_analysis.xlsx'
try:
    with pd.ExcelWriter(analysis_path) as writer:
        if not causal_df.empty:
            causal_df.to_excel(writer, sheet_name='Causal_Effects', index=False)
        
        if 'consistency_df' in locals() and not consistency_df.empty:
            consistency_df.to_excel(writer, sheet_name='Monotonicity_Consistency', index=False)
        
        if detailed_effects_all:
            pd.DataFrame(detailed_effects_all).to_excel(writer, sheet_name='Detailed_Effects', index=False)
        
        summary_data = []
        
        if not causal_df.empty:
            summary_data.append({
                'Metric': 'Total_Features_Analyzed',
                'Value': len(causal_df)
            })
            summary_data.append({
                'Metric': 'Features_with_Positive_Effect',
                'Value': len(causal_df[causal_df['Direction'] == 'Positive'])
            })
            summary_data.append({
                'Metric': 'Features_with_Negative_Effect',
                'Value': len(causal_df[causal_df['Direction'] == 'Negative'])
            })
            summary_data.append({
                'Metric': 'Features_with_Neutral_Effect',
                'Value': len(causal_df[causal_df['Direction'] == 'Neutral'])
            })
            
            if not causal_df['Mean_Effect'].isnull().all():
                summary_data.append({
                    'Metric': 'Most_Positive_Effect_Feature',
                    'Value': causal_df.loc[causal_df['Mean_Effect'].idxmax(), 'Feature']
                })
                summary_data.append({
                    'Metric': 'Most_Negative_Effect_Feature',
                    'Value': causal_df.loc[causal_df['Mean_Effect'].idxmin(), 'Feature']
                })
                summary_data.append({
                    'Metric': 'Highest_Absolute_Effect_Feature',
                    'Value': causal_df.loc[causal_df['Abs_Effect'].idxmax(), 'Feature']
                })
        
        if 'consistency_pct' in locals():
            summary_data.append({
                'Metric': 'Monotonicity_Consistency_Pct',
                'Value': f"{consistency_pct:.1f}%"
            })
        
        summary_data.append({
            'Metric': 'Analysis_Method',
            'Value': 'Perturbation Analysis'
        })
        summary_data.append({
            'Metric': 'Samples_Used',
            'Value': n_samples
        })
        summary_data.append({
            'Metric': 'Model_Type',
            'Value': 'GradientBoostingRegressor'
        })
        summary_data.append({
            'Metric': 'Analysis_Date',
            'Value': pd.Timestamp.now().strftime('%Y-%m-%d %H:%M:%S')
        })
        
        summary_analysis = pd.DataFrame(summary_data)
        summary_analysis.to_excel(writer, sheet_name='Analysis_Summary', index=False)
    
    
except Exception as e:
    print(f"❌  {e}")
