# Supplementary material for: Constraint aware and uncertainty informed QSAR modeling of Tetrahymena pyriformis toxicity using physicochemical descriptors
Source: Sci Rep. 2026 Apr 29;16:16577. doi: 10.1038/s41598-026-50786-7 (PMC13219610; doi:10.1038/s41598-026-50786-7)
Supplement: Supplementary file 2 — Supplementary Material 2 [file 41598_2026_50786_MOESM2_ESM.zip › Raw dataset.xlsx]

## Sheet: Data
Index	Name	Smiles	CAS	MW	A	LogP	NRB	nROH	GATS1p	nDB	B	pIGC50
1715	ethyl 3-hydroxybenzoate	CCOC(=O)c1cccc(O)c1	7781-98-8	166.173	0.559563	1.95507	3	0	1.142	1	0.723226	3.68
304	Benzenamine, 2,6-dichloro-3-methyl-	Cc1ccc(Cl)c(N)c1Cl	64063-37-2	176.042	0.226647	3.19295	0	0	0.572	0	0.354217	4.49
1108	(Z)-hex-2-en-1-ol	CCC/C=C\CO	928-94-9	100.158	0.312636	1.66798	3	1	1.458	1	0.381539	4.2
1704	3-Hexen-1-ol, (3E)-	CC/C=C/CCO	928-97-2	100.158	0.312636	1.66798	3	1	1.458	1	0.381539	2.322
958	4-Chloro-3-ethylphenol	CCc1cc(O)ccc1Cl	14143-32-9	156.609	0.67022	3.32728	1	0	0.818	0	0.379536	3.854
781	ethyl oct-2-ynoate	CCCCCC#CC(=O)OCC	10519-20-7	168.232	0	3.27525	7	0	1.458	1	0.450244	1.947
944	Ethanol, 2,2'-iminobis-	OCCNCCO	111-42-2	105.135	0.641986	-1.26527	4	2	1.75	0	1.18512	3.459
1692	Phenol, 2,6-dinitro-	O=[N+]([O-])c1cccc([N+](=O)[O-])c1O	573-56-8	184.106	0	2.21065	2	0	0.716	4	0.361908	3.353
1287	Benzenamine, 4-chloro-	Nc1ccc(Cl)cc1	106-47-8	127.571	0.283425	1.83619	0	0	0.597	0	0.417297	4.3
1629	m-Formylbenzonitrile	N#Cc1cccc(C=O)c1	24964-64-5	131.131	0	1.22774	2	0	0.859	1	0.548492	3.28
348	1-Octanol, 8-chloro-	OCCCCCCCCCl	23144-52-7	164.672	0.313341	2.96746	7	1	1.286	0	0.323961	2.189
1349	Benzothiazole	c1ccc2scnc2c1	95-16-9	135.187	0	1.83757	0	0	0.981	1	0.351483	3.5
466	2-pentylfuran	CCCCCc1ccco1	3777-69-3	138.206	0	3.69956	4	0	1.343	0	0.163534	1.558
312	Pyridine, 4-methyl-	Cc1ccncc1	108-89-4	93.1262	0	1.24188	0	0	1.11	0	0.399864	2.86
814	1-ethoxynaphthalene	CCOc1cccc2ccccc12	5328-01-8	172.223	0	3.90358	2	0	1.019	0	0.389529	2.191
1673	Ethanol, 2-(ethylamino)-	CCNCCO	110-73-6	89.1358	0.379563	-0.321354	3	1	1.797	0	0.842018	4.26
259	propylthiourea	CCCNC(N)=S	927-67-3	118.201	0.344612	0.282721	3	0	0.84	1	0.83689	3.72
811	Phenyl vinyl sulphide	C=CSc1ccccc1	1822-73-7	136.215	0	2.80686	2	0	0.767	1	0.2965	3.392
1138	Quinoline, 6-nitro-	O=[N+]([O-])c1ccc2ncccc2c1	613-50-3	174.156	0	1.63299	1	0	0.806	2	0.554293	3.351
1504	Phenol, 2,5-dichloro-	Oc1cc(Cl)ccc1Cl	583-78-8	163.001	0.521483	2.81447	0	0	0.5	0	0.227713	2.66
1478	5-Fluoro-2-nitrophenol	O=[N+]([O-])c1ccc(F)cc1O	446-36-6	157.099	0.302363	2.12186	1	0	0.79	2	0.300375	1.18
469	Benzaldehyde, 4-butoxy-	CCCCOc1ccc(C=O)cc1	5736-88-9	178.227	0	2.98515	5	0	1.238	1	0.626055	5.208
647	Butane, 1-nitro-	CCCC[N+](=O)[O-]	627-05-4	103.119	0.00070485	1.57934	3	0	1.674	2	0.250801	3.516
987	1-Naphthalenol	Oc1cccc2ccccc12	90-15-3	144.17	0.499046	2.83658	0	0	0.758	0	0.447041	4.89
1273	Phenol, p-butoxy- (8CI)	CCCCOc1ccc(O)cc1	122-94-1	166.216	0.499046	2.80028	4	0	1.23	0	0.600989	1.675
1121	alpha-Methyl-gamma-butyrolactone	CC1CCOC1=O	1679-47-6	100.115	0	-0.0260657	0	0	1.507	1	0.488773	4.07
707	2-Penten-1-ol, (2Z)-	CC/C=C\CO	1576-95-0	86.1319	0.312636	1.18268	2	1	1.45	1	0.37844	3.37
1657	2-Chloro-5-methylaniline	Cc1ccc(Cl)c(N)c1	95-81-8	141.597	0.226647	2.37145	0	0	0.708	0	0.418171	2.622
1386	Ethanone, 1-(2,4-dihydroxyphenyl)-	CC(=O)c1ccc(O)cc1O	89-84-9	152.147	0.796352	1.23748	1	0	0.906	1	0.592665	3.59
1639	ethyl 3-oxidanylbutanoate	CCOC(=O)CC(C)O	56816-01-4	132.157	0.312636	0.308984	4	1	1.714	1	0.673326	3.6
1151	Butyric acid, 3-hydroxy-, ethyl ester,(-)- (8CI)	CCOC(=O)CC(C)O	24915-95-5	132.157	0.312636	0.308984	4	1	1.714	1	0.673326	1.363
1041	furan-2-carbonitrile	N#Cc1ccco1	617-90-3	93.0833	0	1.27435	1	0	1.039	0	0.295216	2.58
1451	Phenol, 4-methyl-2-nitro-	Cc1ccc(O)c([N+](=O)[O-])c1	119-33-5	153.135	0.111554	2.40184	1	0	0.894	2	0.353988	3.27
732	1-Naphthalenecarboxaldehyde, 4-methyl-	Cc1ccc(C=O)c2ccccc12	33738-48-6	170.207	0	3.18112	1	0	0.878	1	0.46257	5.24
808	Benzenemethanol, alpha-ethynyl-alpha-methyl-	C#CC(C)(O)c1ccccc1	127-66-2	146.185	0.397827	1.58857	2	1	0.907	0	0.629394	1.6
1571	m-Anisonitrile (8CI)	COc1cccc(C#N)c1	1527-89-5	133.147	0	1.83817	2	0	1.074	0	0.473032	2.38
1067	Benzaldehyde, 5-bromo-2-hydroxy-	O=Cc1cc(Br)ccc1O	1761-61-1	201.017	0.303968	2.64372	1	0	0.553	1	0.343057	3.65
379	Phenol, m-anilino- (8CI)	Oc1cccc(Nc2ccccc2)c1	101-18-8	185.221	0.626729	3.06765	2	0	0.835	0	0.633779	0.699
872	Benzaldehyde, 4-bromo-	O=Cc1ccc(Br)cc1	1122-91-4	185.018	0	2.24734	1	0	0.595	1	0.401031	3.14
119	Pentane-1,2-diol	CCCC(O)CO	5343-92-0	104.147	0.540286	-0.0770146	3	2	1.615	0	0.62067	5.17
1453	Benzene, 1-chloro-3-nitro-	O=[N+]([O-])c1cccc(Cl)c1	121-73-3	157.554	0	2.58069	1	0	0.617	2	0.209291	4.323
1768	Benzene, 1,2,3,4-tetrachloro-5-nitro-	O=[N+]([O-])c1cc(Cl)c(Cl)c(Cl)c1Cl	879-39-0	260.888	0	3.94674	1	0	0.3	2	0.058234	4.24
155	Propanamide, 2-bromo- (9CI)	CC(Br)C(N)=O	5875-25-2	151.99	0.487368	-0.113147	1	0	0.655	1	0.605037	2.52
1687	Phenol, 2,3-dimethyl-	Cc1cccc(O)c1C	526-75-0	122.164	0.499046	2.40582	0	0	1.02	0	0.390244	4.335
1131	2-Propen-1-ol, 3-phenyl-	OC/C=C/c1ccccc1	104-54-1	134.175	0.312636	1.9727	2	1	0.958	1	0.461468	5.43
624	Pentanedioic acid	O=C(O)CCCC(=O)O	110-94-1	132.114	1.14308	-0.0280311	4	2	1.387	2	0.693992	3.53
1488	1,4-Dithiane	C1CSCCS1	505-29-3	120.238	0	1.92945	0	0	1.245	2	0.265507	3.77
1537	Phenol, 4-ethoxy-	CCOc1ccc(O)cc1	622-62-8	138.163	0.499046	1.82966	2	0	1.162	0	0.59479	4.32
354	Benzoic acid, pentyl ester	CCCCCOC(=O)c1ccccc1	2049-96-9	192.254	0	3.88199	6	0	1.259	1	0.458889	1.176
1452	ethyl 4-hydroxybenzoate	CCOC(=O)c1ccc(O)cc1	120-47-8	166.173	0.663558	2.08121	3	0	1.142	1	0.723226	4.09
1231	Benzoic acid, 4-methoxy-, methyl ester	COC(=O)c1ccc(OC)cc1	121-98-2	166.173	0	1.79987	3	0	1.308	1	0.659515	3.34
1464	1,3-Benzenediol, monobenzoate	O=C(Oc1cccc(O)c1)c1ccccc1	136-36-7	214.216	0.499046	2.74509	3	0	0.908	1	0.750222	3.11
1156	Hexane-1,6-dithiol	SCCCCCCS	1191-43-1	150.307	0	3.09575	5	0	1.158	0	0.271705	2.81
1052	1,7-Phenanthroline	c1cnc2c(c1)ccc1ncccc12	230-46-6	180.205	0	2.28551	0	0	0.849	0	0.799432	3.62
387	Phenol, 2-chloro-4,5-dimethyl- (9CI)	Cc1cc(O)c(Cl)cc1C	1124-04-5	156.609	0.330674	3.04326	0	0	0.818	0	0.298232	3.004
154	Butanoic acid	CCCC(=O)O	107-92-6	88.1048	0.57154	0.580169	2	1	1.56	1	0.363447	2.52
717	3,3-diphenylpropan-1-ol	OCCC(c1ccccc1)c1ccccc1	20017-67-8	212.286	0.312636	3.58477	4	1	0.942	0	0.515018	3.076
357	2-bromo-1,3-dichlorobenzene	Clc1cccc(Cl)c1Br	19393-92-1	225.897	0	4.05425	0	0	0.467	0	0.0356609	6.04
1772	Phenol, 2,6-diiodo-4-nitro-	O=[N+]([O-])c1cc(I)c(O)c(I)c1	305-85-1	390.902	0.417662	3.71458	1	0	0.426	2	0.333102	3.15
821	2-Thiophenecarboxaldehyde	O=Cc1cccs1	98-03-3	112.15	0	1.26548	1	0	0.698	1	0.343966	4.37
90	Benzene, chloro-	Clc1ccccc1	108-90-7	112.556	0	2.77445	0	0	0.699	0	0.11234	1.235
1600	N-propylacetamide	CCCNC(C)=O	5331-48-6	101.147	0.255321	0.161382	2	0	1.676	1	0.595711	2.19
1268	Phenol, 4-ethyl-	CCc1ccc(O)cc1	123-07-9	122.164	0.499046	2.48115	1	0	1.02	0	0.392664	4.4
106	Phenol, 4-(1,1-dimethylpropyl)-	CCC(C)(C)c1ccc(O)cc1	80-46-6	164.244	0.499046	3.69487	2	0	1.154	0	0.436386	3.37
1789	Biphenyl, 4-ethyl- (8CI)	CCc1ccc(-c2ccccc2)cc1	5707-44-8	182.26	0	4.78789	2	0	0.931	0	0.215602	4.08
1776	1-Octanone, 1-phenyl-	CCCCCCCC(=O)c1ccccc1	1674-37-9	204.307	0	4.58356	7	0	1.213	1	0.441414	5.03
136	Nonyl alcohol	CCCCCCCCCO	143-08-8	144.254	0.312636	3.33046	7	1	1.585	0	0.327551	5.24
218	Malonic acid, ethyl-, diethyl ester (8CI)	CCOC(=O)C(CC)C(=O)OCC	133-13-1	188.22	0	1.806	7	0	1.733	2	0.734032	1.009
182	2-ethenylnaphthalene	C=Cc1ccc2ccccc2c1	827-54-3	154.207	0	4.12097	1	0	0.837	1	0.228102	1.409
234	Benzoic acid, 4-nitro-, ethyl ester	CCOC(=O)c1ccc([N+](=O)[O-])cc1	99-77-4	195.172	0	2.46632	4	0	1.139	3	0.546543	2.137
1210	2-Amino-3-methylpentan-1-ol	CCC(C)C(N)CO	24629-25-2	117.189	0.456422	0.186994	3	1	1.557	0	1.00614	3.66
966	2-methoxy-5-nitropyridine	COc1ccc([N+](=O)[O-])cn1	5446-92-4	154.123	0	1.21118	2	0	1.237	2	0.709159	5.161
1686	Phenol, 3,5-dimethoxy- (8CI)(9CI)	COc1cc(O)cc(OC)c1	500-99-2	154.163	0.499046	1.56098	2	0	1.302	0	0.730884	2.33
1707	Pyridine, 3-phenyl-	c1ccc(-c2cccnc2)cc1	1008-88-4	155.196	0	2.51721	1	0	0.89	0	0.495758	2.811
173	4-bromo-3,5-dimethylphenol	Cc1cc(O)cc(C)c1Br	7463-51-6	201.06	0.67022	3.4729	0	0	0.671	0	0.377325	3.855
1256	BETA-ETHYLPHENETHYL ALCOHOL)	CCC(CO)c1ccccc1	89104-46-1	150.217	0.312636	2.3727	3	1	1.118	0	0.428891	3.898
1185	Valeric acid, 2-bromo- (8CI)	CCCC(Br)C(=O)O	584-93-0	181.027	0.793066	1.60896	3	1	0.836	1	0.393872	2.34
1646	Benzene, 1,2-dimethyl-3-nitro-	Cc1cccc([N+](=O)[O-])c1C	83-41-0	151.162	0	2.81511	1	0	1.014	2	0.213561	3.506
1369	Ethanol, 2-(diethylamino)-	CCN(CC)CCO	100-37-8	117.189	0.22765	0.481203	4	1	1.837	0	0.9054	1.87
1658	Benzene, 1,2-dichloro-4-nitro-	O=[N+]([O-])c1ccc(Cl)c(Cl)c1	99-54-7	191.999	0	3.13636	1	0	0.478	2	0.196358	2.41
120	Butanedioic acid, dimethyl ester	COC(=O)CCC(=O)OC	106-65-0	146.141	0	0.373224	5	0	1.851	2	0.697125	3.18
940	Terephthalaldehydonitrile (8CI)	N#Cc1ccc(C=O)cc1	105-07-7	131.131	0	1.20548	2	0	0.859	1	0.548492	1.964
1576	3-Nitro-p-cresol	Cc1ccc(O)cc1[N+](=O)[O-]	2042-14-0	153.135	0.689856	2.25936	1	0	0.894	2	0.486516	4.54
1427	Benzenamine, N-ethyl-	CCNc1ccccc1	103-69-5	121.179	0.129747	2.51095	2	0	1.117	0	0.408629	5.602
1206	Phenol, 2-amino-4-nitro-	Nc1cc([N+](=O)[O-])ccc1O	99-57-0	154.123	0.754821	0.899055	1	0	0.701	2	0.642537	4.04
657	Benzaldehyde	O=Cc1ccccc1	100-52-7	106.122	0	1.52042	1	0	0.927	1	0.403734	4.36
1411	Benzenamine, 2-methyl-4-nitro-	Cc1cc([N+](=O)[O-])ccc1N	99-52-5	152.15	0.283425	1.60221	1	0	0.863	2	0.528055	3.75
115	Benzene, 1,4-dimethyl-	Cc1ccc(C)cc1	106-42-3	106.165	0	3.02725	0	0	1.063	0	0.11661	3.621
200	3-Pentanol, 2,4-dimethyl-	CC(C)C(O)C(C)C	600-36-2	116.201	0.312636	1.66669	2	1	1.61	0	0.404181	2.526
1248	Acetic acid, phenyl-, hydrazide (8CI)	NNC(=O)Cc1ccccc1	937-39-3	150.177	0.466057	0.184468	2	0	0.902	1	1.1044	2.042
217	Benzene, 1,2,4-trichloro-	Clc1ccc(Cl)c(Cl)c1	120-82-1	181.446	0	3.71087	0	0	0.499	0	0.0302474	1.528
1691	(E)-3-methylpent-3-en-2-one	C/C=C(\C)C(C)=O	565-62-8	98.1426	0	1.01645	1	0	1.414	2	0.425262	3.62
425	3-Chloro-5-methoxyphenol	COc1cc(O)cc(Cl)c1	65262-96-6	158.582	0.689856	2.46071	1	0	0.874	0	0.458918	3.51
1082	Hexanoyl chloride	CCCCCC(=O)Cl	142-61-0	134.603	0	2.60801	4	0	1.2	1	0.345499	2.415
80	2-chloro-5-nitropyridine	O=[N+]([O-])c1ccc(Cl)nc1	4548-45-2	158.542	0	1.34207	1	0	0.67	2	0.493226	3.67
650	Propargyl alcohol	C#CCO	107-19-7	56.0631	0.397827	-0.373819	1	1	1.054	0	0.365338	3.6
328	Butane, 1,1'-thiobis-	CCCCSCCCC	544-40-1	146.294	0	3.75112	6	0	1.195	0	0.174953	3.09
1097	Benzene, 1,2,3-trichloro-4-nitro- (8CI)(9CI)	O=[N+]([O-])c1ccc(Cl)c(Cl)c1Cl	17700-09-3	226.444	0	3.55909	1	0	0.379	2	0.132405	3.134
1680	Aniline, m-fluoro- (8CI)	Nc1cccc(F)c1	372-19-0	111.117	0.295499	1.52207	0	0	0.82	0	0.377491	4.36
1002	4-Hydroxy-3-nitrobenzaldehyde	O=Cc1ccc(O)c([N+](=O)[O-])c1	3011-34-5	167.119	0.276066	1.85538	2	0	0.802	3	0.641792	2.38
1730	tridecan-2-ol	CCCCCCCCCCCC(C)O	1653-31-2	200.36	0.312636	5.04065	10	1	1.558	0	0.367557	2.98
850	Pentane, 1-bromo-	CCCCCBr	110-53-2	151.044	0.00070485	3.14413	3	0	0.921	0	0.0388172	4.21
1438	1-bromo-3-methylbutane	CC(C)CCBr	107-82-4	151.044	0.00070485	2.91308	2	0	0.921	0	0.0664266	1.762
1433	Phenol, 2,4-dimethyl-	Cc1ccc(O)c(C)c1	105-67-9	122.164	0.499046	2.40582	0	0	1.02	0	0.390244	1.73
1400	Phenol, 2,5-dimethyl-	Cc1ccc(C)c(O)c1	95-87-4	122.164	0.499046	2.40582	0	0	1.02	0	0.390244	3.493
1684	1,2-Benzenediol, 3-methyl-	Cc1cccc(O)c1O	488-17-5	124.137	0.773661	1.53512	0	0	0.904	0	0.532555	3.23
393	Phenol, 2-chloro-5-methyl-	Cc1ccc(Cl)c(O)c1	615-74-7	142.582	0.330674	2.63329	0	0	0.737	0	0.297552	3.3
1443	Benzenamine, 3,5-dimethyl-	Cc1cc(C)cc(N)c1	108-69-0	121.179	0.226647	1.95708	0	0	0.992	0	0.431784	3.91
1535	p-Anisaldehyde, 3-hydroxy- (8CI)	COc1ccc(C=O)cc1O	621-59-0	152.147	0.335132	1.09138	2	0	1.098	1	0.759747	1.381
990	2-Pentanol	CCCC(C)O	6032-29-7	88.1477	0.312636	1.15818	2	1	1.657	0	0.342764	2.034
180	Glutaric acid, 3,3-dimethyl- (8CI)	CC(C)(CC(=O)O)CC(=O)O	4839-46-7	160.167	1.14308	0.700385	4	2	1.419	2	0.734615	4.011
129	Decanoic acid, methyl ester	CCCCCCCCCC(=O)OC	110-42-9	186.29	0	4.14843	9	0	1.639	1	0.385158	3.42
1385	Benzene, 1,4-dichloro-2-nitro-	O=[N+]([O-])c1cc(Cl)ccc1Cl	89-61-2	191.999	0	2.88383	1	0	0.478	2	0.196164	5.31
1272	Benzene, 1,2-dichloro-3-nitro-	O=[N+]([O-])c1cccc(Cl)c1Cl	3209-22-1	191.999	0	3.00627	1	0	0.478	2	0.196358	3.79
286	3,5-Heptanedione	CCC(=O)CC(=O)CC	7424-54-6	128.168	0	0.81907	4	0	1.495	2	0.652879	1.87
97	1,2-Hexanediol	CCCCC(O)CO	6920-22-5	118.174	0.540286	0.408295	4	2	1.594	0	0.623769	4.4
672	2-Propen-1-one, 1,3-diphenyl-, (E)-	O=C(/C=C/c1ccccc1)c1ccccc1	614-47-1	208.255	0	3.7111	3	0	0.868	2	0.57843	3.66
1409	Benzene, 1-methyl-3-nitro-	Cc1cccc([N+](=O)[O-])c1	99-08-1	137.136	0	2.40513	1	0	0.942	2	0.212881	3.75
907	1-bromo-4-methoxybenzene	COc1ccc(Br)cc1	104-92-7	187.034	0	3.06971	1	0	0.732	0	0.315354	2.18
152	Phenol, 3,5-dimethyl-	Cc1cc(C)cc(O)c1	108-68-9	122.164	0.499046	2.40582	0	0	1.02	0	0.390244	1.93
1049	6-nitroquinolin-5-amine	Nc1c([N+](=O)[O-])ccc2ncccc12	35975-00-9	189.171	0.176897	1.35951	1	0	0.729	2	0.825156	3.68
417	Flavone (VAN) (8CI)	O=c1cc(-c2ccccc2)oc2ccccc12	525-82-6	222.238	0	3.42396	1	0	0.86	2	0.780736	3.224
1327	tert-butyl 2-bromoacetate	CC(C)(C)OC(=O)CBr	5292-43-3	195.054	0.00070485	1.94962	3	0	1.016	1	0.403803	3.99
588	2-methoxybenzene-1,4-diol	COc1cc(O)ccc1O	824-46-4	140.136	0.773661	0.566669	1	0	1.069	0	0.67865	4.04
93	2,4,6-Trinitrophenol	O=[N+]([O-])c1cc([N+](=O)[O-])c(O)c([N+](=O)[O-])c1	88-89-1	229.104	0.0243994	1.90065	3	0	0.647	6	0.45886	2.763
855	ethyl prop-2-ynoate	C#CC(=O)OCC	623-47-2	98.0997	0.0851908	0.444149	3	0	1.427	1	0.422946	1.626
607	but-3-yn-2-one	C#CC(C)=O	1423-60-5	68.0738	0.0851908	-0.183847	1	0	1.122	1	0.396174	2
634	methyl prop-2-ynoate	C#CC(=O)OC	922-67-8	84.0732	0.0851908	-0.0411604	2	0	1.417	1	0.419846	3.625
1092	Quinoxaline	c1ccc2nccnc2c1	91-19-0	130.146	0	1.24767	0	0	0.946	0	0.554388	3.94
1482	Benzaldehyde, p-fluoro- (8CI)	O=Cc1ccc(F)cc1	459-57-4	124.112	0	1.51717	1	0	0.925	1	0.406832	3.61
790	Nonanoic acid, methyl ester	CCCCCCCCC(=O)OC	1731-84-6	172.264	0	3.66312	8	0	1.653	1	0.382059	2.873
1553	Phenol, 4-propyl-	CCCc1ccc(O)cc1	645-56-7	136.19	0.499046	2.96646	2	0	1.075	0	0.395763	3.28
361	(+/-)-1,2-butanediol	CCC(O)CO	26171-83-5	90.1206	0.540286	-0.562324	2	2	1.649	0	0.617571	3.89
971	Benzoic acid, p-chloro-, methyl ester (8CI)	COC(=O)c1ccc(Cl)cc1	1126-46-1	170.592	0	2.53273	2	0	0.932	1	0.443581	3.38
53	Hexanoic acid, 2-ethyl-	CCCCC(CC)C(=O)O	149-57-5	144.211	0.57154	2.29036	5	1	1.529	1	0.403453	3.07
459	1-Propene, 3-iodo-	C=CCI	556-56-9	167.976	0.00070485	2.27429	1	0	0.51	1	0.104713	2.89
587	2,2-diphenylethanol	OCC(c1ccccc1)c1ccccc1	1883-32-5	198.26	0.312636	3.16272	3	1	0.901	0	0.511919	2.86
865	Quinoxaline, 2-methyl-	Cc1cnc2ccccc2n1	7251-61-8	144.173	0	1.65765	0	0	0.998	0	0.555068	1.299
1544	2-Pentanamine	CCCC(C)N	625-30-9	87.1629	0.210736	0.876656	2	0	1.611	0	0.609976	4.31
486	2-fluoro-1-methyl-4-nitrobenzene	Cc1ccc([N+](=O)[O-])cc1F	1427-07-2	155.126	0	2.3954	1	0	0.943	2	0.21598	4.44
10	1-(2-hydroxy-5-methylphenyl)ethanone	CC(=O)c1cc(C)ccc1O	1450-72-2	150.174	0.132794	2.08513	1	0	1.014	1	0.375742	2.047
198	Butyricacid, 2-chloro- (6CI,7CI,8CI)	CCC(Cl)C(=O)O	4170-24-5	122.55	0.793066	0.899703	2	1	1.046	1	0.390565	3.46
1410	o-Xylene, 4-nitro- (8CI)	Cc1ccc([N+](=O)[O-])cc1C	99-51-4	151.162	0	2.81511	1	0	1.014	2	0.213561	3.296
788	1,2-Benzenedicarboxylic acid, bis(2-methylpropyl) ester	CC(C)COC(=O)c1ccccc1C(=O)OCC(C)C	84-69-5	278.343	0	4.02437	8	0	1.356	2	0.851548	3.33
100	Phenanthrene-9-carbaldehyde	O=Cc1cc2ccccc2c2ccccc12	4707-71-5	206.239	0	4.02186	1	0	0.773	1	0.520047	4.28
824	Benzoic acid, phenylmethyl ester	O=C(OCc1ccccc1)c1ccccc1	120-51-4	212.243	0	3.62524	4	0	0.983	1	0.535718	1.327
1589	Benzaldehyde, m-bromo- (6CI,7CI,8CI)	O=Cc1cccc(Br)c1	3132-99-8	185.018	0	2.36129	1	0	0.595	1	0.401031	3.43
451	Benzene, nitro-	O=[N+]([O-])c1ccccc1	98-95-3	123.109	0	1.99515	1	0	0.842	2	0.212202	3.54
1429	Benzaldehyde, 4-methyl-	Cc1ccc(C=O)cc1	104-87-0	120.148	0	1.9304	1	0	0.998	1	0.404414	2.07
1471	Benzo(h)quinoline	c1ccc2c(c1)ccc1cccnc12	230-27-3	179.217	0	3.33334	0	0	0.8	0	0.515498	1.56
1383	Phenol, 2,6-dichloro-	Oc1c(Cl)cccc1Cl	87-65-0	163.001	0.246488	2.85792	0	0	0.5	0	0.193379	2.57
899	2,3-Dihydroxybenzaldehyde	O=Cc1cccc(O)c1O	24677-78-9	138.12	0.467926	1.35737	1	0	0.814	1	0.498967	3.29
596	2,2-dimethylpropanamide	CC(C)(C)C(N)=O	754-10-9	101.147	0.486663	0.15558	1	0	1.502	1	0.618333	4.2
177	7-Chloroheptane-1-nitrile	N#CCCCCCCCl	22819-91-6	145.629	0.0014097	2.21519	6	0	1.158	0	0.21668	2.21
1112	Di-n-propyl sulphite	CCCOS(=O)OCCC	623-98-3	166.239	0	2.34486	6	0	1.832	1	1.151	4.08
1562	4-Hexen-1-ol, (4E)-	C/C=C/CCCO	928-92-7	100.158	0.312636	1.66798	3	1	1.458	1	0.381539	5.398
108	Hexane, 1,2-dibromo-	CCCCC(Br)CBr	624-20-4	243.967	0.0014097	3.72537	4	0	0.728	0	0.141959	2.95
1754	decyl 2-cyanoacetate	CCCCCCCCCCOC(=O)CC#N	17686-43-0	225.326	0.00070485	4.21491	12	0	1.526	1	0.563229	2.36
939	Carbamic acid, ethyl ester	CCOC(N)=O	51-79-6	89.0929	0.444499	-0.0229319	2	0	1.846	1	0.54848	3.25
1766	Lauraldehyde (8CI)	CCCCCCCCCCCC=O	112-54-9	184.317	0	4.44518	10	0	1.54	1	0.348599	3.75
1712	Benzenemethanol, 2-amino-	Nc1ccccc1CO	5344-90-1	123.152	0.539283	0.0970956	1	1	0.874	0	0.844463	4.55
1701	Phenethyl alcohol, p-methyl- (8CI)	Cc1ccc(CCO)cc1	699-02-5	136.19	0.312636	2.04311	2	1	1.075	0	0.395763	3.92
847	Pentanoic acid	CCCCC(=O)O	109-52-4	102.131	0.57154	1.06548	3	1	1.547	1	0.366546	3.23
841	1,3-Benzenediol, 2-nitro-	O=[N+]([O-])c1c(O)cccc1O	601-89-8	155.108	0.481436	1.86031	1	0	0.733	2	0.526735	3.78
223	1H-Indole, 3-methyl-	Cc1c[nH]c2ccccc12	83-34-1	131.174	0.309968	2.69765	0	0	0.887	0	0.328335	3.73
1150	Propylamine, 1,2-dimethyl-	CC(C)C(C)N	598-74-3	87.1629	0.210736	0.645605	1	0	1.611	0	0.637585	2.92
1750	2-Dodecanone	CCCCCCCCCCC(C)=O	6175-49-1	184.317	0	4.49105	9	0	1.54	1	0.364585	3.167
109	Sulfide, phenyl 2-propynyl (6CI,7CI,8CI)	C#CCSc1ccccc1	5651-88-7	148.226	0.0851908	2.73208	3	0	0.751	0	0.305065	2.96
1593	5-nitropyridin-2-amine	Nc1ccc([N+](=O)[O-])cn1	4214-76-0	139.112	0.283425	0.405152	1	0	0.838	2	0.712802	4.01
1487	Butanoic acid, 3-methyl-	CC(C)CC(=O)O	503-74-2	102.131	0.57154	0.834427	2	1	1.547	1	0.394156	2.028
1341	Benzenamine, 2-chloro-4-methyl-	Cc1ccc(N)c(Cl)c1	615-65-6	141.597	0.226647	2.37145	0	0	0.708	0	0.418171	3.82
1678	Benzophenone, 4-chloro- (8CI)	O=C(c1ccccc1)c1ccc(Cl)cc1	134-85-0	216.662	0	3.36944	2	0	0.74	1	0.506036	2.8
444	Benzene, methoxy-	COc1ccccc1	100-66-3	108.138	0	2.16755	1	0	1.164	0	0.328273	1.02
700	2-Undecen-1-ol, (E)-	CCCCCCCC/C=C/CO	75039-84-8	170.291	0.312636	4.09453	8	1	1.477	1	0.397035	4.48
553	1-Butanol,2-amino-3,3-dimethyl-, (S)-	CC(C)(C)C(N)CO	112245-13-3	117.189	0.456422	0.175842	2	1	1.557	0	1.01295	2.923
950	3-Bromo-2-chlorothiophene	Clc1sccc1Br	40032-73-3	197.481	0	3.31503	0	0	0.554	0	0.0398466	1.752
886	2-Propanol, 1,3-diamino-	NCC(O)CN	616-29-5	90.1239	0.633683	-1.99463	2	1	1.507	0	1.5572	2.642
534	2-chlorobenzonitrile	N#Cc1ccccc1Cl	873-32-5	137.566	0	2.16246	1	0	0.663	0	0.257098	1.943
1132	2-Propanone, oxime	CC(C)=NO	127-06-0	73.0935	0.312636	0.229317	0	1	1.508	1	0.461324	3.377
898	Bicyclo(2.2.1)heptan-2-ol, 1,7,7-trimethyl-, (1R,2R,4R)-rel-	CC1(C)C2CCC1(C)C(O)C2	124-76-5	154.249	0.312636	2.35604	0	1	1.281	0	0.407509	4.854
1259	Phenol, 4-(1,1,3,3-tetramethylbutyl)-	CC(C)(C)CC(C)(C)c1ccc(O)cc1	140-66-9	206.323	0.499046	4.9086	3	0	1.229	0	0.480107	3.22
1769	Phenol, 4-bromo-2,6-dichloro- (8CI)(9CI)	Oc1c(Cl)cc(Br)cc1Cl	3217-15-0	241.897	0.417662	4.04203	0	0	0.399	0	0.152443	2.293
1632	trans-2-Nonen-1-ol	CCCCCC/C=C/CO	31502-14-4	142.238	0.312636	3.12391	6	1	1.472	1	0.390837	3.23
1706	2-bromothiophene	Brc1cccs1	1003-09-4	163.036	0	2.76443	0	0	0.539	0	0.0527796	1.251
793	Acetanilide, 4'-formyl- (8CI)	CC(=O)Nc1ccc(C=O)cc1	122-85-0	163.173	0.408621	0.936077	2	0	1.043	2	0.955899	5.17
1717	1-phenyl-1-butanol	CCCC(O)c1ccccc1	22144-60-1	150.217	0.312636	2.39215	3	1	1.118	0	0.566197	2.13
249	Benzenamine, 2-propyl- (9CI)	CCCc1ccccc1N	1821-39-2	135.206	0.226647	2.51772	2	0	1.05	0	0.437302	2.689
449	Octanenitrile	CCCCCCCC#N	124-12-9	125.211	0.00070485	2.57819	6	0	1.472	0	0.22027	4.66
1144	1-Hexen-3-ol	C=CC(O)CCC	4798-44-1	100.158	0.312636	1.41115	3	1	1.458	1	0.396779	4.19
1743	undecan-2-ol	CCCCCCCCCC(C)O	1653-30-1	172.307	0.312636	4.07003	8	1	1.569	0	0.361359	1.692
450	1-Heptanethiol	CCCCCCCS	1639-09-4	132.267	0	3.67478	5	0	1.304	0	0.160051	2.95
479	Heptanedioic acid, diethyl ester	CCOC(=O)CCCCCC(=O)OCC	2050-20-6	216.273	0	2.58713	10	0	1.69	2	0.712621	3.03
1426	Benzene, (2-bromoethyl)-	BrCCc1ccccc1	103-63-9	185.061	0.00070485	3.41736	2	0	0.701	0	0.118746	2.09
1055	2(3H)-Furanone, dihydro-5-phenyl- (8CI)(9CI)	O=C1CCC(c2ccccc2)O1	1008-76-0	162.185	0	0.99352	1	0	1.069	1	0.5749	3.808
532	1H-pyrrole-2-carbonitrile	N#Cc1ccc[nH]1	4513-94-4	92.0985	0.309968	0.922115	1	0	0.854	0	0.414257	5.377
456	1,2-dimethylindole	Cc1cc2ccccc2n1C	875-79-6	145.201	0	3.2875	0	0	1.053	0	0.305418	3.074
579	1-Hexanone, 1-phenyl-	CCCCCC(=O)c1ccccc1	942-92-7	176.254	0	3.61294	5	0	1.165	1	0.435216	1.025
1242	Benzenamine, 4-methyl-2-nitro-	Cc1ccc(N)c([N+](=O)[O-])c1	89-62-3	152.15	0.176897	1.75116	1	0	0.863	2	0.483745	2.92
928	1-Pentanol, 2-amino-4-methyl-, (S)-	CC(C)CC(N)CO	7533-40-6	117.189	0.456422	0.186994	3	1	1.557	0	1.00614	2.09
951	Formic acid, propyl ester	CCCOC=O	110-74-7	88.1048	0	0.997856	3	0	1.881	1	0.347478	2.996
611	Benzene, 1,3,5-trichloro-2-nitro-	O=[N+]([O-])c1c(Cl)cc(Cl)cc1Cl	18708-70-8	226.444	0	3.50234	1	0	0.379	2	0.119423	4.43
245	1-Pentanone, 1-phenyl-	CCCCC(=O)c1ccccc1	1009-14-9	162.228	0	3.12764	4	0	1.135	1	0.432117	2.86
719	2'-Hydroxy-4',5'-dimethylacetophenone	CC(=O)c1cc(C)c(C)cc1O	36436-65-4	164.201	0.132794	2.4951	1	0	1.064	1	0.376421	4.57
169	alpha,alpha,alpha-Trifluoro-p-cresol	Oc1ccc(C(F)(F)F)cc1	402-45-9	162.109	0.67022	2.54231	1	0	0.954	0	0.274366	3.64
1494	Ethanone, 1-(2-hydroxy-4-methoxyphenyl)- (9CI)	COc1ccc(C(C)=O)c(O)c1	552-41-0	166.173	0.132794	1.7124	2	0	1.142	1	0.532053	5.42
1791	Phenol, pentachloro-	Oc1c(Cl)c(Cl)c(Cl)c(Cl)c1Cl	87-86-5	266.335	0.703876	4.73261	0	0	0.281	0	0	2.35
1450	(2-hydroxyphenyl)-phenylmethanone	O=C(c1ccccc1)c1ccccc1O	117-99-7	198.217	0.132794	2.95048	2	0	0.81	1	0.461189	4.23
461	2-Propenoic acid, 3-phenyl-, butyl ester	CCCCOC(=O)/C=C/c1ccccc1	538-65-8	204.264	0	4.03774	6	0	1.202	2	0.525274	1.628
1396	Benzenamine, 3-chloro-4-methyl-	Cc1ccc(N)cc1Cl	95-74-9	141.597	0.295499	2.36588	0	0	0.708	0	0.372161	2.624
69	Hexanoic acid, 2-ethyl-, ethenyl ester	C=COC(=O)C(CC)CCCC	94-04-2	170.248	0	3.47619	7	0	1.555	2	0.460585	4.487
1652	Benzaldehyde, 2-chloro-	O=Cc1ccccc1Cl	89-98-5	140.566	0	2.15128	1	0	0.73	1	0.400823	5.22
199	Benzoic acid, 2,3-dichloro-	O=C(O)c1cccc(Cl)c1Cl	50-45-3	191.011	0.64197	2.82936	1	1	0.542	1	0.427532	2.84
221	1,4-Dibromo-2-nitrobenzene	O=[N+]([O-])c1cc(Br)ccc1Br	3460-18-2	280.901	0	3.32215	1	0	0.415	2	0.196579	4.656
1414	Pentanoic acid, 2-propyl-	CCCC(CCC)C(=O)O	99-66-1	144.211	0.57154	2.29036	5	1	1.529	1	0.403453	2.185
1328	2-Propanone, 1,1-dichloro-	CC(=O)C(Cl)Cl	513-88-2	126.969	0.0879941	0.957004	1	0	0.75	1	0.327324	3.06
737	1-(4-hydroxy-2-methylphenyl)ethanone	CC(=O)c1ccc(O)cc1C	875-59-2	150.174	0.663558	1.77227	1	0	1.014	1	0.697134	2.61
58	Benzaldehyde, 2,4,5-trimethoxy-	COc1cc(OC)c(OC)cc1C=O	4460-86-0	196.199	0	1.40563	4	0	1.436	1	1.01186	2.831
1129	1-Butanol, 3,3-dimethyl-	CC(C)(C)CCO	624-95-3	102.174	0.312636	1.63233	2	1	1.63	0	0.352678	2.99
1564	3-Hexen-1-ol, (3Z)-	CC/C=C\CCO	928-96-1	100.158	0.312636	1.66798	3	1	1.458	1	0.381539	2.668
1154	Phenol, 2,4,6-trichloro-	Oc1c(Cl)cc(Cl)cc1Cl	88-06-2	197.445	0.417662	3.69836	0	0	0.409	0	0.152236	2.12
652	Benzene, 1,3-dichloro-5-nitro-	O=[N+]([O-])c1cc(Cl)cc(Cl)c1	618-62-2	191.999	0	3.16339	1	0	0.478	2	0.150349	3.25
757	(E)-hept-3-en-2-one	CCC/C=C/C(C)=O	1119-44-4	112.169	0	1.75502	3	0	1.426	2	0.412375	3.37
124	Ethanol, 2,2,2-tribromo-	OCC(Br)(Br)Br	75-80-9	282.757	0.420004	2.00791	1	1	0.439	0	0.291436	4.53
1693	1,2-dimethylnaphthalene	Cc1ccc2ccccc2c1C	573-98-8	156.223	0	4.27797	0	0	0.92	0	0.174766	1.822
1608	Benzaldehyde, 2-bromo-	O=Cc1ccccc1Br	6630-33-7	185.018	0	2.29858	1	0	0.595	1	0.401031	3.128
216	Cyclohexanethiol	SC1CCCCC1	1569-69-3	116.225	0	2.60104	0	0	1.138	0	0.160957	4.96
574	2-bromo-3-methylthiophene	Cc1ccsc1Br	14282-76-9	177.063	0	3.17441	0	0	0.574	0	0.0534594	4.354
846	Acetamide, N,N-diethyl-	CCN(CC)C(C)=O	685-91-6	115.173	0	0.335735	2	0	1.793	1	0.650558	2.73
1424	Benzaldehyde, 3-hydroxy-	O=Cc1cccc(O)c1	100-83-4	122.121	0.559563	1.19321	1	0	0.867	1	0.677368	2.66
1174	1-Butanamine	CCCCN	109-73-9	73.1364	0.210736	0.622398	2	0	1.641	0	0.579267	4.12
894	Ethanol, 2-(propylamino)-	CCCNCCO	16369-21-4	103.162	0.379563	0.163955	4	1	1.737	0	0.845118	3.98
1748	3-Chlorobenzophenone	O=C(c1ccccc1)c1cccc(Cl)c1	1016-78-0	216.662	0	3.61454	2	0	0.74	1	0.506036	3.04
101	2-Propyn-1-amine, N,N-dimethyl-	C#CCN(C)C	7223-38-3	83.1313	0.0851908	0.211364	2	0	1.57	0	0.587793	2.99
1520	Benzene, 2,4-dichloro-1-nitro-	O=[N+]([O-])c1ccc(Cl)cc1Cl	611-06-3	191.999	0	3.04615	1	0	0.478	2	0.150349	1.332
728	Benzene, 1-chloro-2-nitro-	O=[N+]([O-])c1ccccc1Cl	88-73-3	157.554	0	2.45703	1	0	0.617	2	0.209291	4.43
837	2-pyridin-2-ylethanamine	NCCc1ccccn1	2706-56-1	122.167	0.210736	0.0315912	2	0	1.083	0	0.946229	2.191
118	1-Propanol, 3-phenyl-	OCCCc1ccccc1	122-97-4	136.19	0.312636	2.05518	3	1	1.075	0	0.398182	2.95
40	Benzenamine, 4-butoxy-	CCCCOc1ccc(N)cc1	4344-55-2	165.232	0.226647	2.50387	4	0	1.207	0	0.642528	0.952
1599	Phenol, 3-methyl-2-nitro- (9CI)	Cc1cccc(O)c1[N+](=O)[O-]	4920-77-8	153.135	0.111554	2.40184	1	0	0.894	2	0.353988	4.4
77	2-Heptanone, oxime	CCCCC/C(C)=N/O	5314-31-8	129.2	0.312636	2.17055	4	1	1.5	1	0.473721	2.5
561	Benzene, (2-propenylsulfonyl)-	C=CCS(=O)(=O)c1ccccc1	16212-05-8	182.24	0	1.58546	3	0	1.26	3	0.708971	3.75
1339	(E)-hex-4-en-3-one	C/C=C/C(=O)CC	2497-21-4	98.1426	0	1.26971	2	0	1.414	2	0.409276	3.53
1293	Benzophenone, 4-hydroxy- (6CI,7CI,8CI)	O=C(c1ccccc1)c1ccc(O)cc1	1137-42-4	198.217	0.663558	2.63762	2	0	0.81	1	0.782581	3.792
1651	Benzene, 1,2,4-trichloro-5-nitro-	O=[N+]([O-])c1cc(Cl)c(Cl)cc1Cl	89-69-0	226.444	0	3.43665	1	0	0.379	2	0.127199	5.23
1495	Benzenamine, 2,4-dichloro-	Nc1ccc(Cl)cc1Cl	554-00-7	162.016	0.283425	2.65769	0	0	0.462	0	0.348332	3.33
1765	Hexane, 1-isothiocyanato-	CCCCCCN=C=S	4404-45-9	143.25	0	3.88559	5	0	1.017	2	0.0680676	3.8
388	Phenol, 2-amino-6-chloro-4-nitro-	Nc1cc([N+](=O)[O-])cc(Cl)c1O	6358-09-4	188.568	0.655301	1.80652	1	0	0.488	2	0.494492	2.99
377	4-tert-butylpyridine	CC(C)(C)c1ccncc1	3978-81-2	135.206	0	2.4556	1	0	1.235	0	0.443586	3.001
552	Ethanol, 2-butoxy-	CCCCOCCO	111-76-2	118.174	0.22765	0.865696	5	1	1.801	0	0.625434	2.71
1060	1-Heptyn-3-ol	C#CC(O)CCCC	7383-19-9	112.169	0.397827	1.33637	4	1	1.316	0	0.405344	2.99
1448	2-Butene, 1,4-dichloro-, (2E)-	ClC/C=C/CCl	110-57-6	124.996	0.0014097	2.35063	2	0	0.784	1	0.0983048	4.57
1033	Benzamide, 2-hydroxy-	NC(=O)c1ccccc1O	65-45-2	137.136	0.619457	0.755278	1	0	0.782	1	0.612981	4.06
694	Hexane, 1-bromo-	CCCCCCBr	111-25-1	165.071	0.00070485	3.62944	4	0	0.97	0	0.0419164	3.11
810	1,3-Benzenediamine, 4-methyl-	Cc1ccc(N)cc1N	95-80-7	122.167	0.453295	-0.199661	0	0	0.846	0	0.690246	3.61
859	Formic acid, 1,1-dimethylethyl ester	CC(C)(C)OC=O	762-75-4	102.131	0	1.24096	2	0	1.805	1	0.385001	1.544
243	Decyl alcohol	CCCCCCCCCCO	112-30-1	158.28	0.312636	3.81577	8	1	1.576	0	0.33065	2.217
915	2-Propyn-1-amine	C#CCN	2450-71-7	55.0783	0.295927	-0.655339	1	0	0.981	0	0.63255	3.557
1628	Benzoic acid, 4-ethoxy-, methyl ester	CCOc1ccc(C(=O)OC)cc1	23676-08-6	180.2	0	2.28518	4	0	1.325	1	0.662614	2.302
401	3-n-Butylthiophene	CCCCc1ccsc1	34722-01-5	140.246	0	3.73312	3	0	0.915	0	0.0654597	2.244
1283	1,3-Propanediol, 2-amino-	NC(CO)CO	534-03-2	91.1087	0.735583	-1.67445	2	2	1.575	0	1.28999	4.69
1643	(+/-)-alpha-ethylphenethyl alcohol	CCC(O)Cc1ccccc1	120055-09-6	150.217	0.312636	2.3727	3	1	1.118	0	0.428891	2.85
1249	1-Pentanol, 5-phenyl- (8CI)	OCCCCCc1ccccc1	10521-91-2	164.244	0.312636	3.14987	5	1	1.154	0	0.404381	4.56
1441	Phenol, 3-methyl-	Cc1cccc(O)c1	108-39-4	108.138	0.499046	1.99584	0	0	0.949	0	0.389565	3.82
1039	Benzylamine, p-chloro- (8CI)	NCc1ccc(Cl)cc1	104-86-9	141.597	0.210736	1.44022	1	0	0.708	0	0.656285	4.31
741	1-Butanol, 4-phenyl- (8CI)	OCCCCc1ccccc1	3360-41-6	150.217	0.312636	2.61216	4	1	1.118	0	0.401281	2.51
1305	2,3-dimethylquinoxaline	Cc1nc2ccccc2nc1C	2379-55-7	158.199	0	2.06762	0	0	1.043	0	0.555748	1.483
1758	Benzene, 1,2,4,5-tetrachloro-3-nitro-	O=[N+]([O-])c1c(Cl)c(Cl)cc(Cl)c1Cl	117-18-0	260.888	0	3.69421	1	0	0.3	2	0.0480171	3.107
253	Benzene, (propylthio)- (9CI)	CCCSc1ccccc1	874-79-3	152.257	0	3.52451	3	0	0.886	0	0.248683	3.161
110	3,4-Hexanedione, 2,5-dibromo-	CC(Br)C(=O)C(=O)C(C)Br	39081-91-9	271.934	0.0014097	1.95308	3	0	0.663	2	0.704432	4.7
1149	Benzoic acid, p-bromo-, ethyl ester (8CI)	CCOC(=O)c1ccc(Br)cc1	5798-75-4	229.07	0	3.21741	3	0	0.799	1	0.446888	2.09
141	1,4-Naphthalenedione, 2-hydroxy-	O=C1C=C(O)C(=O)c2ccccc21	83-72-7	174.153	0.312636	1.74552	0	1	0.751	3	1.06211	4.89
1753	3,4,5,6-Tetrachloro-1,2-benzenediol (9CI)	Oc1c(O)c(Cl)c(Cl)c(Cl)c1Cl	1198-55-6	247.89	1.35169	4.54994	0	0	0.266	0	0.0111742	2.84
1435	Phenol, 4-methyl-	Cc1ccc(O)cc1	106-44-5	108.138	0.499046	1.99584	0	0	0.949	0	0.389565	2.05
295	Benzonitrile	N#Cc1ccccc1	100-47-0	103.121	0	1.66356	1	0	0.84	0	0.260009	2.07
1647	Benzenamine, 3-chloro-2-methyl-	Cc1c(N)cccc1Cl	87-60-5	141.597	0.295499	2.36588	0	0	0.708	0	0.372161	3.37
805	Pyridine, 2,4-dimethyl-	Cc1ccnc(C)c1	108-47-4	107.153	0	1.65185	0	0	1.163	0	0.400544	2.18
606	Propanedioic acid, (1-methylethylidene)-, diethyl ester	CCOC(=O)C(C(=O)OCC)=C(C)C	6802-75-1	200.231	0	2.10382	6	0	1.614	3	0.80478	4.05
383	4-pentoxyphenol	CCCCCOc1ccc(O)cc1	18979-53-8	180.243	0.499046	3.28559	5	0	1.255	0	0.604088	2.5
844	2-Hexenoic acid, (2E)-	CCC/C=C/C(=O)O	13419-69-7	114.142	0.57154	1.8548	3	1	1.366	2	0.432931	4.76
1489	Phenol, 2,4,6-trimethyl-	Cc1cc(C)c(O)c(C)c1	527-60-6	136.19	0.311669	2.81579	0	0	1.075	0	0.390924	4.762
428	Butanoic acid, 2-bromo-, methyl ester	CCC(Br)C(=O)OC	3196-15-4	181.027	0.00070485	1.47547	3	0	0.971	1	0.393889	5.2
550	Propanedioic acid, 2-propenyl-, diethyl ester	C=CCC(C(=O)OCC)C(=O)OCC	2049-80-1	200.231	0	2.05897	8	0	1.614	3	0.788047	3.07
1019	ethyl 4-chlorobenzoate	CCOC(=O)c1ccc(Cl)cc1	7335-27-5	184.619	0	3.01803	3	0	0.981	1	0.446681	2.277
974	Benzaldehyde, 2,5-dihydroxy-	O=Cc1cc(O)ccc1O	1194-98-5	138.12	0.692357	0.920845	1	0	0.814	1	0.619394	3.515
1343	2-amino-4-chloro-5-nitrophenol	Nc1cc(Cl)c([N+](=O)[O-])cc1O	6358-07-2	188.568	1.00241	1.8413	1	0	0.488	2	0.573377	2.57
817	1,2-Benzenediamine, 4-nitro-	Nc1ccc([N+](=O)[O-])cc1N	99-56-9	153.138	0.592457	0.861449	1	0	0.67	2	0.804697	2.82
1247	Phenol, 4-chloro-3,5-dimethyl-	Cc1cc(O)cc(C)c1Cl	88-04-0	156.609	0.67022	3.25194	0	0	0.818	0	0.377117	6.36
397	methyl 2-hydroxy-4-methoxybenzoate	COC(=O)c1ccc(OC)cc1O	5446-02-6	182.173	0.132794	1.82502	3	0	1.269	1	0.555726	5.21
673	Benzene, 1-bromo-3-nitro-	O=[N+]([O-])c1cccc(Br)c1	585-79-5	202.005	0	2.78371	1	0	0.509	2	0.209499	1.99
1234	Phenol, 2-(1,1-dimethylethyl)-4-methyl-	Cc1ccc(O)c(C(C)(C)C)c1	2409-55-4	164.244	0.499046	3.61954	1	0	1.154	0	0.433966	2.3
416	Toluene, 4-chloro-2-nitro- (8CI)	Cc1ccc(Cl)cc1[N+](=O)[O-]	89-59-8	171.581	0	2.99067	1	0	0.726	2	0.209971	1.308
114	o-Cresol, 4-bromo-6-chloro-	Cc1cc(Br)cc(Cl)c1O	7530-27-0	221.478	0.501848	3.75889	0	0	0.524	0	0.228601	5.57
854	Benzoic acid, ethyl ester	CCOC(=O)c1ccccc1	93-89-0	150.174	0	2.42606	3	0	1.183	1	0.449591	2.84
684	Benzene, ethenyl-	C=Cc1ccccc1	100-42-5	104.149	0	2.87025	1	0	0.938	1	0.169945	4.12
252	Aniline, 2,4,5-trichloro- (8CI)	Nc1cc(Cl)c(Cl)cc1Cl	636-30-6	196.461	0.352277	3.28142	0	0	0.366	0	0.26915	3.51
589	Butyronitrile, 4-phenyl- (8CI)	N#CCCCc1ccccc1	2046-18-6	145.201	0.00070485	2.07068	4	0	1.034	0	0.2971	2.57
1679	2-Naphthalenol	Oc1ccc2ccccc2c1	135-19-3	144.17	0.499046	2.83658	0	0	0.758	0	0.447041	1.391
1485	Ethanone, 1-(4-hydroxy-3-methoxyphenyl)-	COc1cc(C(C)=O)ccc1O	498-02-2	166.173	0.439127	1.32504	2	0	1.142	1	0.778833	3.506
64	Propanedioic acid, butyl-, diethyl ester	CCCCC(C(=O)OCC)C(=O)OCC	133-08-4	216.273	0	2.77662	9	0	1.69	2	0.740231	3.33
1244	Non-3-yn-1-ol	CCCCCC#CCCO	31333-13-8	140.222	0.312636	2.94259	6	1	1.358	0	0.395736	2.63
1047	Phenol, 2,4-dibromo-	Oc1ccc(Br)cc1Br	615-58-7	251.903	0.501848	3.56986	0	0	0.429	0	0.228129	2.99
1137	2-Buten-1-ol, 3-methyl-	CC(C)=CCO	556-82-1	86.1319	0.312636	0.929408	1	1	1.45	1	0.394427	2.347
1669	Benzenamine, 3-chloro-	Nc1cccc(Cl)c1	108-42-9	127.571	0.295499	1.9559	0	0	0.597	0	0.371482	2.624
1472	Phthalazine	c1ccc2cnncc2c1	253-52-1	130.146	0	0.894174	0	0	0.853	0	0.532158	5.45
978	Benzenemethanamine, alpha-methyl-	CC(N)c1ccccc1	618-36-0	121.179	0.210736	1.12733	1	0	0.992	0	0.689904	4.33
622	Sulfide, methyl phenyl (6CI,8CI)	CSc1ccccc1	100-68-5	124.204	0	2.55389	1	0	0.787	0	0.242485	4.046
1253	3-Decanone	CCCCCCCC(=O)CC	928-80-3	156.264	0	3.52044	7	0	1.548	1	0.358387	2.927
1281	2-nitronaphthalen-1-ol	O=[N+]([O-])c1ccc2ccccc2c1O	607-24-9	189.167	0.111554	3.24258	1	0	0.708	2	0.411465	3.18
59	Phenol, 4-(1,1-dimethylethyl)-2,6-dinitro-	CC(C)(C)c1cc([N+](=O)[O-])c(O)c([N+](=O)[O-])c1	4097-49-8	240.212	0	3.83435	3	0	1.047	4	0.40631	1.98
712	Pyrazine, 2-methyl-	Cc1cnccn1	109-08-0	94.1143	0	0.406925	0	0	1.261	0	0.496911	1.04
1416	Benzoic acid, 4-hydroxy-, methyl ester	COC(=O)c1ccc(O)cc1	99-76-3	152.147	0.663558	1.5959	2	0	1.098	1	0.720126	1.37
1024	2-Nonen-1-ol	CCCCCC/C=C/CO	22104-79-6	142.238	0.312636	3.12391	6	1	1.472	1	0.390837	1.713
21	Ethanol, 2-amino-	NCCO	141-43-5	61.0828	0.456422	-1.29214	1	1	1.714	0	0.938524	4.36
965	Formic acid, butyl ester	CCCCOC=O	592-84-7	102.131	0	1.48317	4	0	1.805	1	0.350577	4.04
1528	Benzonitrile, 4-nitro-	N#Cc1ccc([N+](=O)[O-])cc1	619-72-7	148.119	0	1.5395	2	0	0.749	2	0.35696	3.266
1734	1,2-Benzenedicarboxylic acid, dibutyl ester	CCCCOC(=O)c1ccccc1C(=O)OCCCC	84-74-2	278.343	0	4.48647	10	0	1.356	2	0.796329	3.92
512	4-cyclopentylphenol	Oc1ccc(C2CCCC2)cc1	1518-83-8	162.228	0.499046	3.44316	1	0	1.02	0	0.405966	3.56
949	1H-Imidazole, 2-methyl-	Cc1ncc[nH]1	693-98-1	82.1036	0.345362	0.336986	0	0	1.265	0	0.508023	4.37
1290	Benzamide, o-amino- (VAN) (8CI)	NC(=O)c1ccccc1N	88-68-6	136.151	0.66356	0.0272184	1	0	0.752	1	0.931602	4.35
1784	Benzene, 1,5-difluoro-2,4-dinitro-	O=[N+]([O-])c1cc([N+](=O)[O-])c(F)cc1F	327-92-4	204.088	0	1.47786	2	0	0.783	4	0.259319	6.09
914	o-Tolualdehyde (8CI)	Cc1ccccc1C=O	529-20-4	120.148	0	1.9304	1	0	0.998	1	0.404414	2.667
1375	Phenol, 4-chloro-3-methyl-	Cc1cc(O)ccc1Cl	59-50-7	142.582	0.67022	2.84197	0	0	0.737	0	0.376437	3.26
917	quinazoline	c1ccc2ncncc2c1	253-82-7	130.146	0	1.09501	0	0	0.946	0	0.578318	3.477
343	Toluene, 3,4-dichloro- (8CI)	Cc1ccc(Cl)c(Cl)c1	95-75-0	161.028	0	3.71528	0	0	0.657	0	0.100086	2.78
932	[(1S,3R,4S)-4,7,7-trimethyl-3-bicyclo[2.2.1]heptanyl] ethanoate	CC(=O)OC1CC2CCC1(C)C2(C)C	5655-61-8	196.285	0	3.174	2	0	1.381	1	0.465116	3.75
290	Octanoic acid	CCCCCCCC(=O)O	124-07-2	144.211	0.57154	2.52141	6	1	1.529	1	0.375844	3.3
772	3-Butyn-2-ol, 2-methyl-	C#CC(C)(C)O	115-19-5	84.1161	0.397827	0.354598	1	1	1.24	0	0.405961	4.41
1682	Phenol, 3-fluoro-4-nitro-	O=[N+]([O-])c1ccc(O)cc1F	394-41-2	157.099	0.861029	1.82634	1	0	0.79	2	0.432903	3.01
1780	Lauronitrile (8CI)	CCCCCCCCCCCC#N	2437-25-4	181.317	0.00070485	4.51943	10	0	1.481	0	0.232667	2.98
760	3-Butyn-2-ol, 2-methyl- (8CI,9CI)	C=CC(C)(C)O	115-18-4	86.1319	0.312636	0.914689	1	1	1.45	1	0.400495	3.455
1622	1,2,3-Trichloro-5-nitrobenzene	O=[N+]([O-])c1cc(Cl)c(Cl)c(Cl)c1	20098-48-0	226.444	0	3.68276	1	0	0.379	2	0.132405	1.895
1726	1-Iodo-2,4-dinitrobenzene	O=[N+]([O-])c1ccc(I)c([N+](=O)[O-])c1	709-49-9	294.003	0	2.33743	2	0	0.424	4	0.327628	3.87
1124	3-Phenylpropiononitrile	N#CCCc1ccccc1	645-59-0	131.174	0.00070485	1.57908	3	0	0.984	0	0.294001	3.39
433	2',3',4'-Trichloroacetophenone	CC(=O)c1ccc(Cl)c(Cl)c1Cl	13608-87-2	223.483	0	3.31702	1	0	0.597	1	0.343022	3.09
1415	Benzoic acid, 4-methyl-, methyl ester	COC(=O)c1ccc(C)cc1	99-75-2	150.174	0	2.35073	2	0	1.183	1	0.447172	1.458
411	Pentanenitrile, 4-methyl-	CC(C)CCC#N	542-54-1	97.1578	0.00070485	1.37652	3	0	1.463	0	0.241681	3.61
518	6-Chloropyridin-2-ol	Oc1cccc(Cl)n1	16879-02-0	129.544	0.689856	1.33344	0	0	0.686	0	0.613877	1.166
368	1,4-Naphthalenedione, 5-hydroxy-2-methyl- (9CI)	CC1=CC(=O)c2c(O)cccc2C1=O	481-42-5	188.179	0.193311	2.71292	0	0	0.823	3	0.741398	1.305
1738	Benzenamine, 2,4-dibromo-6-nitro-	Nc1c(Br)cc(Br)cc1[N+](=O)[O-]	827-23-6	295.916	0.233675	3.37103	1	0	0.362	2	0.401388	3.56
1770	Phenol, 2,6-bis(1,1-dimethylethyl)-4-methyl-	Cc1cc(C(C)(C)C)c(O)c(C(C)(C)C)c1	128-37-0	220.35	0.311669	5.24324	2	0	1.247	0	0.478368	3.82
1070	Benzenamine, 4-ethoxy-2-nitro-	CCOc1ccc(N)c([N+](=O)[O-])c1	616-86-4	182.176	0.176897	1.78745	3	0	1.09	2	0.688971	1.505
1490	Benzonitrile, 2-methyl-	Cc1ccccc1C#N	529-19-1	117.148	0	2.07354	1	0	0.92	0	0.260689	4.24
776	2-Octynoic acid, methyl ester	CCCCCC#CC(=O)OC	111-12-6	154.206	0	2.78994	6	0	1.454	1	0.447145	4.16
1076	Benzaldehyde, 2,4,6-trihydroxy-	O=Cc1c(O)cc(O)cc1O	487-70-7	154.12	1.1489	0.833118	1	0	0.767	1	0.690641	2.54
1602	ethyl 4-tert-butylbenzoate	CCOC(=O)c1ccc(C(C)(C)C)cc1	5406-57-5	206.28	0	4.04977	4	0	1.277	1	0.493993	2.79
1560	Benzonitrile, 3-hydroxy-	N#Cc1cccc(O)c1	873-62-1	119.121	0.689856	1.25648	1	0	0.763	0	0.533643	4.53
1511	Butyraldehyde, 3-methyl-	CC(C)CC=O	590-86-3	86.1319	0	0.816959	2	0	1.596	1	0.354514	5.64
649	(E)-Pent-2-en-1-oic acid	CC/C=C\C(=O)O	13991-37-2	100.115	0.57154	1.36949	2	1	1.339	2	0.429832	2.41
1503	Benzeneethanamine, beta-methyl- (9CI)	CC(CN)c1ccccc1	582-22-9	135.206	0.210736	1.66125	2	0	1.05	0	0.693003	2.82
1119	2-Chloro-4-hydroxybenzaldehyde	O=Cc1ccc(O)cc1Cl	56962-11-9	156.566	0.854367	2.02461	1	0	0.668	1	0.618426	1.337
375	Benzyl 4-hydroxyphenyl ketone	O=C(Cc1ccccc1)c1ccc(O)cc1	2491-32-9	212.243	0.663558	3.19375	3	0	0.862	1	0.78568	2.055
1337	2-Butenoic acid, 3-methyl-, ethyl ester	CCOC(=O)C=C(C)C	638-10-8	128.168	0	2.02383	3	0	1.58	2	0.452034	3.22
1612	Acetic acid, 2-ethylbutyl ester	CCC(CC)COC(C)=O	10031-87-5	144.211	0	2.46145	5	0	1.691	1	0.40347	3.33
537	N-Heptanal	CCCCCCC=O	111-71-7	114.185	0	2.01863	5	0	1.568	1	0.333103	4.51
1379	Benzoic acid, 4-chloro-	O=C(O)c1ccc(Cl)cc1	74-11-3	156.566	0.659416	2.81194	1	1	0.668	1	0.440465	4.09
726	pyridine-2-carbaldehyde	O=Cc1ccccn1	1121-60-4	107.11	0	0.707977	1	0	1.034	1	0.687668	4.693
1626	Benzyl alcohol, a-propyl-, (S)-(-)- (8CI)	CCCC(O)c1ccccc1	22135-49-5	150.217	0.312636	2.39215	3	1	1.118	0	0.566197	3.1
1659	Phenol, 4-(1-methylpropyl)-	CCC(C)c1ccc(O)cc1	99-71-8	150.217	0.499046	3.22072	2	0	1.118	0	0.426472	1.689
352	Cyclohexene	C1=CCCCC1	110-83-8	82.1432	0	2.75525	0	0	1.25	1	0.0818807	3.488
325	naphthalene-1-carbonitrile	N#Cc1cccc2ccccc12	86-53-3	153.18	0	2.91428	1	0	0.767	0	0.318165	3.714
753	METHYL TRANS-2-METHYL-2-PENTENOATE	CC/C=C(\C)C(=O)OC	1567-14-2	128.168	0	2.02383	3	0	1.58	2	0.452034	2.69
72	Aniline,2,6-dibromo-4-chloro- (6CI,7CI,8CI)	Nc1c(Br)cc(Cl)cc1Br	874-17-9	285.363	0.283425	4.27872	0	0	0.37	0	0.31281	1.739
1399	Benzenamine, 2,5-dichloro-	Nc1cc(Cl)ccc1Cl	95-82-9	162.016	0.295499	2.62151	0	0	0.462	0	0.348332	2.5
1525	Benzenamine, 3,5-dinitro- (9CI)	Nc1cc([N+](=O)[O-])cc([N+](=O)[O-])c1	618-87-1	183.121	0.347139	1.55876	2	0	0.682	4	0.624327	3.76
1517	Phenol, 2,4-dichloro-6-nitro-	O=[N+]([O-])c1cc(Cl)cc(Cl)c1O	609-89-2	207.998	0.114356	3.50937	1	0	0.422	2	0.192137	2.124
1275	Phenol, 4-chloro-2-methyl-	Cc1cc(Cl)ccc1O	1570-64-5	142.582	0.67022	2.84197	0	0	0.737	0	0.376437	2.78
1338	Hexyl alcohol	CCCCCCO	111-27-3	102.174	0.312636	1.87454	4	1	1.63	0	0.318254	5.12
248	4-bromo-2-(hydroxymethyl)phenol	OCc1cc(Br)ccc1O	2316-64-5	203.033	0.982856	1.61291	1	1	0.571	0	0.790004	2.98
1126	methyl 2-cyanoacetate	COC(=O)CC#N	105-34-0	99.0878	0.00070485	-0.152875	3	0	1.606	1	0.535336	3.87
702	2-bromopentane	CCCC(C)Br	107-81-3	151.044	0.00070485	2.91308	2	0	0.921	0	0.0664266	3.56
775	Aniline, N-ethyl-N-methyl- (8CI)	CCN(C)c1ccccc1	613-97-8	135.206	0	2.97173	2	0	1.268	0	0.463476	1.36
448	chlorocyclopentane	ClC1CCCC1	930-28-9	104.577	0.00070485	2.42627	0	0	1.016	0	0.0426143	2.8
1737	4-hexoxyphenol	CCCCCCOc1ccc(O)cc1	18979-55-0	194.269	0.499046	3.7709	6	0	1.275	0	0.607187	5.31
1254	Dodecyl alcohol	CCCCCCCCCCCCO	112-53-8	186.333	0.312636	4.78639	10	1	1.563	0	0.336849	4.3
143	4-phenylbenzonitrile	N#Cc1ccc(-c2ccccc2)cc1	2920-38-9	179.217	0	3.34887	2	0	0.802	0	0.356582	1.761
630	2-(hydroxymethyl)phenol	OCc1ccccc1O	90-01-7	124.137	0.811682	0.545832	1	1	0.904	0	0.802924	2.451
1642	3,5-Dinitrobenzyl alcohol	O=[N+]([O-])c1cc(CO)cc([N+](=O)[O-])c1	71022-43-0	198.133	0.312636	0.555763	3	1	0.839	4	0.723192	2.958
815	Malonic acid, methyl-, diethyl ester (8CI)	CCOC(=O)C(C)C(=O)OCC	609-08-5	174.194	0	1.32069	6	0	1.762	2	0.730933	3.87
827	Benzene, 1,2-dichloro-	Clc1ccccc1Cl	95-50-1	147.001	0	3.3053	0	0	0.575	0	0.0994067	1.215
1655	Benzenamine, 2,4-dimethyl-	Cc1ccc(N)c(C)c1	95-68-1	121.179	0.226647	1.95708	0	0	0.992	0	0.431784	3.27
1785	2-Dodecen-1-ol	CCCCCCCCC/C=C\CO	22104-81-0	184.317	0.312636	4.57984	9	1	1.479	1	0.400134	5.74
1668	Phenol, 4-chloro-	Oc1ccc(Cl)cc1	106-48-9	128.556	0.67022	2.43199	0	0	0.633	0	0.375757	4.89
1771	Acetic acid, bromo-, 4-nitrophenyl ester	O=C(CBr)Oc1ccc([N+](=O)[O-])cc1	19199-82-7	260.041	0.00070485	2.19441	4	0	0.708	3	0.54316	2.26
1732	tridecan-6-ol	CCCCCCCC(O)CCCCC	5770-03-6	200.36	0.312636	5.04065	10	1	1.558	0	0.367557	3.43
903	p-Methylphenethylamine	Cc1ccc(CCN)cc1	3261-62-9	135.206	0.210736	1.81697	2	0	1.05	0	0.662975	4.81
996	propan-2-yl 2-cyanoacetate	CC(C)OC(=O)CC#N	13361-30-3	127.141	0.00070485	0.586693	4	0	1.563	1	0.569144	2.149
184	Propanedioic acid	O=C(O)CC(=O)O	141-82-2	104.061	1.14308	-0.572487	2	2	1.311	2	0.687794	4.86
601	Benzene, 1-methoxy-4-(2-propenyl)-	C=CCc1ccc(OC)cc1	140-67-0	148.201	0	3.31581	3	0	1.165	1	0.386068	2.45
1198	Pentanoic acid, 3-methyl-	CCC(C)CC(=O)O	105-43-1	116.158	0.57154	1.31974	3	1	1.539	1	0.397255	4.378
1644	Benzoic acid, 2,4-dichloro-	O=C(O)c1ccc(Cl)cc1Cl	50-84-0	191.011	0.659416	2.99426	1	1	0.542	1	0.381523	2.241
873	Pyridine, 4-(phenylmethyl)-	c1ccc(Cc2ccncc2)cc1	2116-65-6	169.222	0	3.00251	2	0	0.938	0	0.489091	2.998
1749	Benzaldehyde, oxime, (Z)-	O/N=C\c1ccccc1	622-32-2	121.136	0.312636	1.89243	1	1	0.831	1	0.528365	3.17
1649	Phenol, 2-(1-methylethyl)-	CC(C)c1ccccc1O	88-69-7	136.19	0.499046	2.73541	1	0	1.075	0	0.423372	3.99
1225	Phenol, 3-(1-methylethyl)-	CC(C)c1cccc(O)c1	618-45-1	136.19	0.499046	2.73541	1	0	1.075	0	0.423372	3.097
1480	Benzaldehyde, o-fluoro- (8CI)	O=Cc1ccccc1F	446-52-6	124.112	0	1.56117	1	0	0.925	1	0.406832	3.38
1207	Benzenemethanol, alpha-ethyl-alpha-methyl-	CCC(C)(O)c1ccccc1	1565-75-9	150.217	0.312636	2.381	2	1	1.118	0	0.573011	3.483
998	Benzaldehyde, 4-(dimethylamino)-	CN(C)c1ccc(C=O)cc1	100-10-7	149.189	0	1.83997	2	0	1.216	1	0.748861	3.6
999	Furan, 2,5-dimethyl-	Cc1ccc(C)o1	625-86-5	96.1268	0	2.1683	0	0	1.267	0	0.151817	4.04
1297	Quinoline, 2-methyl-	Cc1ccc2ccccc2n1	91-63-4	143.185	0	2.4926	0	0	0.926	0	0.458021	4.123
429	2-Propenoic acid, 2-methyl-, 2-ethoxyethyl ester	C=C(C)C(=O)OCCOCC	2370-63-0	158.194	0	1.33261	6	0	1.703	2	0.655107	4.56
1240	2-Heptyn-1-ol	CCCCC#CCO	1002-36-4	112.169	0.312636	1.97197	4	1	1.316	0	0.389537	4.903
1387	Phenol, 2-ethyl-	CCc1ccccc1O	90-00-6	122.164	0.499046	2.48115	1	0	1.02	0	0.392664	2.93
266	Benzenemethanol, 4-(1-methylethyl)-	CC(C)c1ccc(CO)cc1	536-60-7	150.217	0.312636	2.31681	2	1	1.118	0	0.563777	2.944
556	ethyl 2-(4-hydroxy-3-methoxyphenyl)acetate	CCOC(=O)Cc1ccc(O)c(OC)c1	60563-13-5	210.226	0.274615	1.66393	5	0	1.309	1	0.808704	3.081
1417	Cumidine (8CI)	CC(C)c1ccc(N)cc1	99-88-7	135.206	0.226647	2.28667	1	0	1.05	0	0.464912	4.1
799	Ethanol, 2-((1,1-dimethylethyl)amino)-	CC(C)(C)NCCO	4620-70-6	117.189	0.379563	0.407062	3	1	1.697	0	0.882641	1.5
1346	1,2-Benzenedicarbonitrile	N#Cc1ccccc1C#N	91-15-6	128.131	0	1.26904	2	0	0.787	0	0.404767	2.125
822	Benzenemethanol, alpha,alpha-dimethyl-	CC(C)(O)c1ccccc1	617-94-7	136.19	0.312636	1.89569	1	1	1.075	0	0.569912	3.69
438	Benzonitrile, 3-methyl-	Cc1cccc(C#N)c1	620-22-4	117.148	0	2.07354	1	0	0.92	0	0.260689	1.502
440	methyl (E)-oct-2-enoate	CCCCC/C=C/C(=O)OC	7367-81-9	156.221	0	3.24772	6	0	1.562	2	0.442246	2.132
1389	Benzenemethanol, alpha-phenyl-	OC(c1ccccc1)c1ccccc1	91-01-0	184.233	0.312636	2.6555	2	1	0.854	0	0.691894	2.91
25	2-bromanyl-5-nitro-thiophene	O=[N+]([O-])c1ccc(Br)s1	13195-50-1	208.034	0	2.83521	1	0	0.463	2	0.149731	1.63
828	Benzenamine, 2-chloro-	Nc1ccccc1Cl	95-51-2	127.571	0.226647	1.96147	0	0	0.597	0	0.417491	3.39
63	3-Chloro-2-fluoro-5-(trifluoromethyl)benzaldehyde	O=Cc1cc(C(F)(F)F)cc(Cl)c1F	261763-02-4	226.555	0	3.14882	2	0	0.809	1	0.27938	3.06
956	Phenol, 2,4-dichloro-	Oc1ccc(Cl)cc1Cl	120-83-2	163.001	0.501848	3.0666	0	0	0.5	0	0.227713	2.946
313	Phenol, 3-chloro-	Oc1cccc(Cl)c1	108-43-0	128.556	0.689856	2.33576	0	0	0.633	0	0.329942	1.825
1357	2,4-Dichloro-6-nitroaniline	Nc1c(Cl)cc(Cl)cc1[N+](=O)[O-]	2683-43-4	207.013	0.233675	2.89852	1	0	0.392	2	0.400973	4.65
1468	m-Anisaldehyde, 2-hydroxy- (8CI)	COc1cccc(C=O)c1O	148-53-8	152.147	0	1.48661	2	0	1.098	1	0.438355	4.708
480	(1)-Octan-2-ol	CCCCCCC(C)O	123-96-6	130.227	0.312636	2.6141	5	1	1.596	0	0.352061	4.38
1347	Acetonitrile, phenyl-	N#CCc1ccccc1	140-29-4	117.148	0.00070485	1.57659	2	0	0.92	0	0.290901	4.07
1491	Benzoic acid, 3-chloro-	O=C(O)c1cccc(Cl)c1	535-80-8	156.566	0.64197	2.6805	1	1	0.668	1	0.440465	3
1447	Ethanol, 2-(methylamino)-	CNCCO	109-83-1	75.1093	0.379563	-0.806663	2	1	1.897	0	0.838919	3.638
557	Propane, 1-nitro-	CCC[N+](=O)[O-]	108-03-2	89.0929	0.00070485	1.09403	2	0	1.733	2	0.247702	4.046
292	Benzenamine, N,N-diethyl-	CCN(CC)c1ccccc1	91-66-7	149.232	0	3.45704	3	0	1.29	0	0.466575	3.68
789	(+/-)-methyl- 2-methylbutyrate	CCC(C)C(=O)OC	53955-81-0	116.158	0	1.49083	3	0	1.755	1	0.397272	4.16
225	2-bromo-5-methylthiophene	Cc1ccc(Br)s1	765-58-2	177.063	0	3.17441	0	0	0.574	0	0.0534594	4.18
1045	1,4-Benzenediol, 2,3,5,6-tetrachloro-	Oc1c(Cl)c(Cl)c(O)c(Cl)c1Cl	87-87-6	247.89	1.0654	3.57362	0	0	0.266	0	0.0527163	3.29
1469	Phenol, 3-methoxy-	COc1cccc(O)c1	150-19-6	124.137	0.499046	1.57455	1	0	1.114	0	0.545876	3.52
74	p-Cresol, 2-bromo-	Cc1ccc(O)c(Br)c1	6627-55-0	187.034	0.330674	2.85424	0	0	0.602	0	0.29776	3.081
1586	1-chloro-3-methoxybenzene	COc1cccc(Cl)c1	2845-89-8	142.582	0	2.87096	1	0	0.924	0	0.269331	2.48
1476	2,4-difluorophenol	Oc1ccc(F)cc1F	367-27-1	130.092	0.67022	2.13002	0	0	0.858	0	0.318811	2.13
14	Benzenemethanol, 2-iodo-	OCc1ccccc1I	5159-41-1	234.034	0.312636	2.2272	1	1	0.478	0	0.547765	4.6
350	Ethyl 4-iodobenzoate	CCOC(=O)c1ccc(I)cc1	51934-41-9	276.071	0	3.40747	3	0	0.563	1	0.468067	2.384
1021	2-Propanamine, 2-methyl-	CC(C)(C)N	75-64-9	73.1364	0.210736	0.380195	0	0	1.641	0	0.613691	3.3
185	Heptanoyl chloride	CCCCCCC(=O)Cl	2528-61-2	148.63	0	3.09332	5	0	1.233	1	0.348598	3.29
1197	6-methyl-2-nitropyridin-3-ol	Cc1ccc(O)c([N+](=O)[O-])n1	15128-90-2	154.123	0.111554	1.43748	1	0	0.989	2	0.637923	3.76
758	1-chlorohexane	CCCCCCCl	544-10-5	120.62	0.00070485	3.40549	4	0	1.266	0	0.0417086	3.007
901	Benzenemethanol, 4-(1,1-dimethylethyl)-	CC(C)(C)c1ccc(CO)cc1	877-65-6	164.244	0.312636	2.79097	2	1	1.154	0	0.573691	5.076
1470	4,7-phenanthroline	c1cnc2ccc3ncccc3c2c1	230-07-9	180.205	0	2.22281	0	0	0.849	0	0.799432	2.15
1373	Phenol, 2,4-dinitro-	O=[N+]([O-])c1ccc(O)c([N+](=O)[O-])c1	51-28-5	184.106	0.282728	1.86908	2	0	0.716	4	0.45026	2.423
55	Decan-4-ol	CCCCCCC(O)CCC	2051-31-2	158.28	0.312636	3.58472	7	1	1.576	0	0.35826	1.426
1729	Benzene, 1-bromo-2,4-dinitro-	O=[N+]([O-])c1ccc(Br)c([N+](=O)[O-])c1	584-48-5	247.003	0	2.21878	2	0	0.459	4	0.30645	2.43
1221	Benzenamine, 4-(1-methylpropyl)-	CCC(C)c1ccc(N)cc1	30273-11-1	149.232	0.226647	2.77198	2	0	1.096	0	0.468011	3.48
510	1,3-dichloro-5-methoxybenzene	COc1cc(Cl)cc(Cl)c1	33719-74-3	177.027	0	3.57154	1	0	0.776	0	0.182373	0.8
1665	2-Propenoic acid, 3-phenyl-, methyl ester	COC(=O)/C=C/c1ccccc1	103-26-4	162.185	0	2.58181	3	0	1.118	2	0.515976	2.5
838	2,3-Hexanedione	CCCC(=O)C(C)=O	3848-24-6	114.142	0	1.10077	3	0	1.494	2	0.64978	1.209
1267	Benzenamine, 4-(pentyloxy)-	CCCCCOc1ccc(N)cc1	39905-50-5	179.258	0.226647	2.98918	5	0	1.234	0	0.645627	3.406
1512	Benzaldehyde, 3-methoxy-	COc1cccc(C=O)c1	591-31-1	136.148	0	1.5938	2	0	1.145	1	0.616757	3.12
116	2-pentylthiophene	CCCCCc1cccs1	4861-58-9	154.273	0	4.21843	4	0	0.957	0	0.0685588	2.6
1618	Methyl 4-methylaminobenzoate	CNc1ccc(C(=O)OC)cc1	18358-63-9	165.189	0.129747	2.21306	3	0	1.227	1	0.736772	1.832
468	2-Butenedioic acid (E)-, dibutyl ester (9CI)	CCCCOC(=O)/C=C/C(=O)OCCCC	105-75-9	228.284	0	3.63059	10	0	1.594	3	0.779006	4.81
803	Phenol, 2-nitro-	O=[N+]([O-])c1ccccc1O	88-75-5	139.109	0.111554	1.99186	1	0	0.784	2	0.353309	3.31
1105	Benzenemethanamine	NCc1ccccc1	100-46-9	107.153	0.210736	0.873073	1	0	0.917	0	0.659196	4.07
877	Acridine	c1ccc2nc3ccccc3cc2c1	260-94-6	179.217	0	3.33334	0	0	0.8	0	0.515498	3.85
980	Benzene, 1-methoxy-4-methyl-	COc1ccc(C)cc1	104-93-8	122.164	0	2.57752	1	0	1.204	0	0.328953	3.26
220	Phenol, p-cyclohexyl- (8CI)	Oc1ccc(C2CCCCC2)cc1	1131-60-8	176.254	0.499046	3.83396	1	0	1.06	0	0.409065	3.68
1653	Phenol, 2-methoxy-	COc1ccccc1O	90-05-1	124.137	0.274615	1.43548	1	0	1.114	0	0.471264	2.78
1690	Anisole, m-nitro- (8CI)	COc1cccc([N+](=O)[O-])c1	555-03-3	153.135	0	2.00555	2	0	1.11	2	0.425225	3.57
174	1,4-Naphthalenedione, 2-methyl-	CC1=CC(=O)c2ccccc2C1=O	58-27-5	172.18	0	2.41524	0	0	0.866	3	0.789155	3.93
1212	Heptanoic acid, methyl ester	CCCCCCC(=O)OC	106-73-0	144.211	0	2.6925	6	0	1.691	1	0.375861	3.17
194	Benzenamine, 4-(hexyloxy)-	CCCCCCOc1ccc(N)cc1	39905-57-2	193.285	0.226647	3.47449	6	0	1.256	0	0.648726	1.756
1246	Butyraldehyde, 2-methyl-	CCC(C)C=O	96-17-3	86.1319	0	0.816959	2	0	1.596	1	0.354514	2.416
206	n-Octanenitrile	CCCCCCCCC#N	2243-27-8	139.237	0.00070485	3.0635	7	0	1.475	0	0.223369	3.87
1558	Benzenamine, 4-(1,1-dimethylethyl)-	CC(C)(C)c1ccc(N)cc1	769-92-6	149.232	0.226647	2.76083	1	0	1.096	0	0.474826	3.2
1756	3-Nitro-2-benzylsulfanylpyridine	O=[N+]([O-])c1cccnc1SCc1ccccc1	69212-31-3	246.286	0	3.66302	4	0	0.769	2	0.712597	2.17
992	Benzene, 1-ethoxy-4-nitro-	CCOc1ccc([N+](=O)[O-])cc1	100-29-8	167.162	0	2.48516	3	0	1.158	2	0.428324	3
1530	Phenol, m-ethyl- (8CI)	CCc1cccc(O)c1	620-17-7	122.164	0.499046	2.48115	1	0	1.02	0	0.392664	3.87
960	Pyrazine, 2,3-dimethyl-	Cc1nccnc1C	5910-89-4	108.141	0	0.816902	0	0	1.293	0	0.497591	4.6
1463	Benzaldehyde, 2-methoxy-	COc1ccccc1C=O	135-02-4	136.148	0	1.50937	2	0	1.145	1	0.616757	4.36
575	Phenol, 2-methoxy-4-(2-propenyl)-	C=CCc1ccc(O)c(OC)c1	97-53-0	164.201	0.274615	2.58374	3	0	1.129	1	0.529058	2.677
1372	Benzoic acid, 2,5-dichloro-	O=C(O)c1cc(Cl)ccc1Cl	50-79-3	191.011	0.64197	2.70692	1	1	0.542	1	0.427338	3.61
985	2-Butanone, oxime	CC/C(C)=N/O	96-29-7	87.12	0.312636	0.714627	1	1	1.504	1	0.464423	3.41
1640	1-Pentanol, 2-propyl-	CCCC(CO)CCC	58175-57-8	130.227	0.312636	2.6141	5	1	1.596	0	0.352061	2.067
736	Carbamic acid, methyl ester	COC(N)=O	598-55-0	75.0664	0.444499	-0.508241	1	0	2.014	1	0.54538	4.7
1093	p-Anisonitrile (8CI)	COc1ccc(C#N)cc1	874-90-8	133.147	0	1.66009	2	0	1.074	0	0.473032	3.62
1202	Formic acid, 2-methylpropyl ester	CC(C)COC=O	542-55-2	102.131	0	1.25211	3	0	1.805	1	0.378186	3.66
1391	ethyl 4-methylbenzoate	CCOC(=O)c1ccc(C)cc1	94-08-6	164.201	0	2.83604	3	0	1.213	1	0.450271	3.49
1239	(E)-oct-2-en-4-one	C/C=C/C(=O)CCCC	4643-27-0	126.196	0	2.24033	4	0	1.435	2	0.415474	2.52
1136	Benzoic acid, 2,4-dihydroxy-, methyl ester	COC(=O)c1ccc(O)cc1O	2150-47-2	168.146	0.796352	1.46435	2	0	1.054	1	0.616337	2.61
1408	Phenol, 4-(1,1-dimethylethyl)-	CC(C)(C)c1ccc(O)cc1	98-54-4	150.217	0.499046	3.20956	1	0	1.118	0	0.433286	2.735
1508	Benzeneethanamine, N-methyl- (9CI)	CNCCc1ccccc1	589-08-2	135.206	0.133877	1.89247	3	0	1.159	0	0.56269	5.21
284	Octanoic acid, methyl ester	CCCCCCCC(=O)OC	111-11-5	158.237	0	3.17781	7	0	1.67	1	0.37896	1.508
1580	Phenol, 4-bromo-2,6-dimethyl-	Cc1cc(Br)cc(C)c1O	2374-05-2	201.06	0.482843	3.4729	0	0	0.671	0	0.377325	4.58
909	1-Hexanol, 6-chloro-	OCCCCCCCl	2009-83-8	136.619	0.313341	1.99685	5	1	1.232	0	0.317763	2.991
671	Butanedioic acid	O=C(O)CCC(=O)O	110-15-6	118.088	0.971789	-0.943855	3	2	1.358	2	0.690893	2.66
1783	Undecyl alcohol	CCCCCCCCCCCO	112-42-5	172.307	0.312636	4.30108	9	1	1.569	0	0.33375	4.31
713	2-benzylphenol	Oc1ccccc1Cc1ccccc1	28994-41-4	184.233	0.499046	3.75648	2	0	0.854	0	0.478791	3.15
1474	Phenol, 2,5-dinitro-	O=[N+]([O-])c1ccc([N+](=O)[O-])c(O)c1	329-71-5	184.106	0.302363	2.20173	2	0	0.716	4	0.45026	4.33
1534	Acetamide, N-(3-hydroxyphenyl)-	CC(=O)Nc1cccc(O)c1	621-42-1	151.162	0.907667	0.714771	1	0	1.007	1	0.885018	1.35
1499	Phenol, 2,3-dichloro-	Oc1cccc(Cl)c1Cl	576-24-9	163.001	0.521483	2.9369	0	0	0.5	0	0.227907	2.91
664	1H-Indole	c1ccc2[nH]ccc2c1	120-72-9	117.148	0.309968	2.28768	0	0	0.81	0	0.327655	2.09
1288	3-iodophenol	Oc1cccc(I)c1	626-02-8	220.008	0.689856	2.82854	0	0	0.448	0	0.351328	3.02
1095	2,2'-Bithiophene	c1csc(-c2cccs2)c1	492-97-7	166.265	0	3.66761	1	0	0.633	0	0.0922877	3.52
905	Propionic acid, 2-bromo-, ethyl ester (6CI,7CI,8CI)	CCOC(=O)C(C)Br	535-11-5	181.027	0.00070485	1.47547	3	0	0.971	1	0.393889	2.3
1296	Hept-3-yn-1-ol	CCCC#CCCO	14916-79-1	112.169	0.312636	1.97197	4	1	1.316	0	0.389537	2.88
577	Butyrohydrazide	CCCC(=O)NN	3538-65-6	102.135	0.466057	-0.581859	2	0	1.48	1	1.02137	3.18
1630	Benzene, 1,5-dichloro-2,3-dinitro-	O=[N+]([O-])c1cc(Cl)cc(Cl)c1[N+](=O)[O-]	28689-08-9	236.996	0	2.7712	2	0	0.4	4	0.2473	3.23
443	3,5-Dibromo-4-hydroxybenzaldehyde	O=Cc1cc(Br)c(O)c(Br)c1	2973-77-5	279.913	0.411	3.09187	1	0	0.453	1	0.482278	0.851
1285	Dibenzofuran	c1ccc2c(c1)oc1ccccc12	132-64-9	168.191	0	3.84979	0	0	0.827	0	0.26677	4.75
493	Propanoic acid, 2-bromo-2-methyl-, ethyl ester	CCOC(=O)C(C)(C)Br	600-00-0	195.054	0	1.94962	3	0	1.016	1	0.403803	4.89
1721	o-Cresol, tetrabromo- (8CI)	Cc1c(O)c(Br)c(Br)c(Br)c1Br	576-55-6	423.722	0.788062	5.43801	0	0	0.424	0	0.0530613	4.26
591	4,5-dimethyl-2-nitroaniline	Cc1cc(N)c([N+](=O)[O-])cc1C	6972-71-0	166.177	0.176897	2.16113	1	0	0.947	2	0.484425	2.52
1500	Phenol, 2,6-dimethyl-	Cc1cccc(C)c1O	576-26-1	122.164	0.311669	2.40582	0	0	1.02	0	0.390244	0.796
695	Nonanoic acid	CCCCCCCCC(=O)O	112-05-0	158.237	0.57154	3.00672	7	1	1.525	1	0.378943	2.358
734	propyl benzoate	CCCOC(=O)c1ccccc1	2315-68-6	164.201	0	2.91137	4	0	1.213	1	0.45269	4.276
414	1-Butanone, 1-phenyl-	CCCC(=O)c1ccccc1	495-40-9	148.201	0	2.64233	3	0	1.099	1	0.429018	3.11
1747	benzyl 4-hydroxybenzoate	O=C(OCc1ccccc1)c1ccc(O)cc1	94-18-8	228.243	0.663558	3.28039	4	0	0.95	1	0.809353	5.82
1282	Benzenamine, 3,5-dichloro-	Nc1cc(Cl)cc(Cl)c1	626-43-7	162.016	0.329925	2.77184	0	0	0.462	0	0.284523	4.41
1018	Acetic acid ethyl ester	CCOC(C)=O	141-78-6	88.1048	0	0.751267	2	0	1.881	1	0.363464	2.362
267	Heptanenitrile, 7-bromo-	N#CCCCCCCBr	20965-27-9	190.08	0.0014097	2.43914	6	0	0.911	0	0.216888	2.92
1708	2-naphthalen-2-ylethanol	OCCc1ccc2ccccc2c1	1485-07-0	172.223	0.312636	2.88385	2	1	0.886	0	0.45324	4.16
317	Phenol,2,4-dibromo-6-phenyl- (7CI)	Oc1c(Br)cc(Br)cc1-c1ccccc1	55815-20-8	327.999	0.501848	5.25517	1	0	0.499	0	0.324702	2.141
571	Hexane, 1-nitro-	CCCCCC[N+](=O)[O-]	646-14-0	131.172	0.00070485	2.54996	5	0	1.615	2	0.257	2.8
1307	Ethanamine, N,N-dimethyl-	CCN(C)C	598-56-1	73.1364	0	0.518482	1	0	2.052	0	0.528311	1.754
1216	Benzenemethanol, alpha-ethyl- (9CI)	CCC(O)c1ccccc1	93-54-9	136.19	0.312636	1.90684	2	1	1.075	0	0.563097	3.086
1243	4,6-Dimethoxysalicylaldehyde	COc1cc(O)c(C=O)c(OC)c1	708-76-9	182.173	0.132794	1.57624	3	0	1.269	1	0.697975	3.19
1777	Phenol, 2,4,6-tribromo-	Oc1c(Br)cc(Br)cc1Br	118-79-6	330.799	0.417662	4.5453	0	0	0.405	0	0.152859	2.341
153	Benzene, pure	c1ccccc1	71-43-2	78.1116	0	2.2073	0	0	0.917	0	0.11525	2.207
1569	2-methylcyclopent-2-en-1-one	CC1=CCCC1=O	1120-73-6	96.1268	0	0.785248	0	0	1.164	2	0.401657	3.89
1694	3-phenylphenol	Oc1cccc(-c2ccccc2)c1	580-51-8	170.207	0.499046	3.27117	1	0	0.797	0	0.485458	3.27
1279	3,5-Di-tert-butylaniline	CC(C)(C)c1cc(N)cc(C(C)(C)C)c1	2380-36-1	205.338	0.226647	4.38453	2	0	1.213	0	0.519227	2.003
1044	Crotonaldehyde, 3-methyl- (8CI)	CC(C)=CC=O	107-86-8	84.1161	0	1.07746	1	0	1.396	2	0.406176	1.254
1331	1-(4-hydroxyphenyl)ethanone	CC(=O)c1ccc(O)cc1	99-93-4	136.148	0.663558	1.36229	1	0	0.95	1	0.696454	2.13
709	Benzoic acid, ethenyl ester (9CI)	C=COC(=O)c1ccccc1	769-78-8	148.158	0	2.19373	3	0	1.078	2	0.500507	4.056
937	Benzenamine, 5-chloro-2-methyl-	Cc1ccc(Cl)cc1N	95-79-4	141.597	0.295499	2.36588	0	0	0.708	0	0.372161	4.41
520	1-Propanone, 1-phenyl-	CCC(=O)c1ccccc1	93-55-0	134.175	0	2.15702	2	0	1.054	1	0.425919	3.8
22	Phenol, 4-nonyl-	CCCCCCCCCc1ccc(O)cc1	104-40-5	220.35	0.499046	5.87831	8	0	1.247	0	0.414358	2.63
614	2-Nonynoic acid, methyl ester	CCCCCCC#CC(=O)OC	111-80-8	168.232	0	3.27525	7	0	1.458	1	0.450244	5
1539	Anisole, p-chloro- (8CI)	COc1ccc(Cl)cc1	623-12-1	142.582	0	2.77193	1	0	0.924	0	0.315146	2.42
1352	Benzenamine, 2,3,4-trichloro- (9CI)	Nc1ccc(Cl)c(Cl)c1Cl	634-67-3	196.461	0.352277	3.40386	0	0	0.366	0	0.274355	4.022
237	Aniline, o-fluoro- (8CI)	Nc1ccccc1F	348-54-9	111.117	0.226647	1.4279	0	0	0.82	0	0.4235	2.9
1689	Phenol, 4-iodo-	Oc1ccc(I)cc1	540-38-5	220.008	0.67022	2.92477	0	0	0.448	0	0.397143	3.24
748	N-methylpropanamide	CCC(=O)NC	1187-58-2	87.12	0.255321	-0.323927	1	0	1.719	1	0.592612	5.678
727	6-Chloro-2-fluoro-3-methylbenzaldehyde	Cc1ccc(Cl)c(C=O)c1F	286474-59-7	172.583	0	2.69993	1	0	0.807	1	0.34857	5.1
685	Benzenecarbothioamide	NC(=S)c1ccccc1	2227-79-4	137.203	0.210736	1.74651	1	0	0.55	1	0.476257	4.31
699	2-Decen-1-ol	CCCCCCC/C=C/CO	22104-80-9	156.264	0.312636	3.60922	7	1	1.474	1	0.393936	3.4
885	(Allylthio)benzene	C=CCSc1ccccc1	5296-64-0	150.241	0	3.29217	3	0	0.817	1	0.299599	3.52
1102	Propanoic acid, 3-bromo-	O=C(O)CCBr	590-92-1	152.974	0.572244	0.649004	2	1	0.68	1	0.360065	1.116
807	Benzenamine, 4,5-difluoro-2-nitro-	Nc1cc(F)c(F)cc1[N+](=O)[O-]	78056-39-0	174.105	0.302527	1.57552	1	0	0.764	2	0.412991	2.81
502	4-propoxyphenol	CCCOc1ccc(O)cc1	18979-50-5	152.19	0.499046	2.31497	3	0	1.2	0	0.597889	2.25
137	Pyrogallol,4,6-dinitro- (7CI,8CI)	O=[N+]([O-])c1cc([N+](=O)[O-])c(O)c(O)c1O	3264-71-9	216.105	1.06177	2.66544	2	0	0.623	4	0.613004	4.02
515	Benzene, 1-fluoro-2-nitro-	O=[N+]([O-])c1ccccc1F	1493-27-2	141.1	0	1.98845	1	0	0.845	2	0.2153	2.218
330	Diethyl 3-oxoheptanedioate	CCOC(=O)CCCC(=O)CC(=O)OCC	40420-22-2	230.257	0	1.95949	10	0	1.646	3	1.01641	3.22
1660	Phenol, 4-(1-methylethyl)-	CC(C)c1ccc(O)cc1	99-89-8	136.19	0.499046	2.73541	1	0	1.075	0	0.423372	1.12
1270	Benzenemethanol, 3-amino- (9CI)	Nc1cccc(CO)c1	1877-77-6	123.152	0.539283	0.0970956	1	1	0.874	0	0.844463	3.48
409	(2-fluorophenyl)-phenyl-methanone	O=C(c1ccccc1)c1ccccc1F	342-24-5	200.208	0	2.98779	2	0	0.848	1	0.512045	4.32
1382	Benzenamine, 2,3-dimethyl-	Cc1cccc(N)c1C	87-59-2	121.179	0.226647	1.95708	0	0	0.992	0	0.431784	4.17
1251	hexan-2-ol	CCCCC(C)O	626-93-7	102.174	0.312636	1.64349	3	1	1.63	0	0.345863	4.19
1733	Phenol, 2,3,5,6-tetrachloro-	Oc1c(Cl)c(Cl)cc(Cl)c1Cl	935-95-5	231.89	0.532702	3.96478	0	0	0.34	0	0.00699942	3.61
797	Benzaldehyde, 4-ethyl-	CCc1ccc(C=O)cc1	4748-78-1	134.175	0	2.4157	2	0	1.054	1	0.407513	3.16
457	2-butylfuran	CCCCc1ccco1	4466-24-4	124.18	0	3.21425	3	0	1.324	0	0.160435	3.75
1074	Benzene, 1,3,5-trichloro-	Clc1cc(Cl)cc(Cl)c1	108-70-3	181.446	0	3.90022	0	0	0.499	0	0.0224711	3.796
1200	Benzene, (bromomethyl)-	BrCc1ccccc1	100-39-0	171.034	0.00070485	2.93523	1	0	0.638	0	0.115647	2.953
394	Benzonitrile, 3,5-dinitro-	N#Cc1cc([N+](=O)[O-])cc([N+](=O)[O-])c1	4110-35-4	193.116	0	0.770112	3	0	0.666	4	0.453912	2.018
582	Thiophene, 3-bromo-	Brc1ccsc1	872-31-1	163.036	0	2.67507	0	0	0.539	0	0.0527796	3.11
107	Hexanoic acid, 2-bromo-	CCCCC(Br)C(=O)O	616-05-7	195.054	0.793066	2.09427	4	1	0.894	1	0.396972	4.11
1232	1,4-dimethylnaphthalene	Cc1ccc(C)c2ccccc12	571-58-4	156.223	0	4.27797	0	0	0.92	0	0.174766	2.13
716	Pentanenitrile	CCCCC#N	110-59-8	83.1313	0.00070485	1.12227	3	0	1.456	0	0.210973	3.39
605	2-Octyn-1-ol	CCCCCC#CCO	20739-58-6	126.196	0.312636	2.45728	5	1	1.339	0	0.392637	4.627
28	Phenol, 2,6-dibromo-4-nitro-	O=[N+]([O-])c1cc(Br)c(O)c(Br)c1	99-28-5	296.901	0.417662	3.42654	1	0	0.381	2	0.290746	4.66
1250	butanamide	CCCC(N)=O	541-35-5	87.12	0.486663	-0.0875272	2	0	1.503	1	0.58081	5.2
473	Benzeneethanol, alpha-propyl-	CCCC(O)Cc1ccccc1	705-73-7	164.244	0.312636	2.85801	4	1	1.154	0	0.43199	3.84
358	1,3-Benzenediol, 5-pentyl- (9CI)	CCCCCc1cc(O)cc(O)c1	500-66-3	180.243	0.998093	3.18738	4	0	1.127	0	0.619564	4.91
761	1-Methylpropyl alcohol	CCC(C)O	15892-23-6	74.1212	0.312636	0.672867	1	1	1.698	0	0.339665	4.77
1572	3-Penten-2-ol	C/C=C/C(C)O	1569-50-2	86.1319	0.312636	0.951624	1	1	1.45	1	0.40605	2.515
1614	1-phenylpropan-2-ol	CC(O)Cc1ccccc1	14898-87-4	136.19	0.312636	1.88739	2	1	1.075	0	0.425792	4.65
616	Ethanamine, N-ethyl-N-methyl-	CCN(C)CC	616-39-7	87.1629	0	1.00379	2	0	1.945	0	0.53141	4.26
581	3-Buten-2-ol	C=CC(C)O	598-32-3	72.1054	0.312636	0.440532	1	1	1.438	1	0.390581	2.17
545	2,3-dimethylfuran	Cc1ccoc1C	14920-89-9	96.1268	0	2.1683	0	0	1.267	0	0.151817	4.886
667	2-Bromo-5-nitrotoluene	Cc1cc([N+](=O)[O-])ccc1Br	7149-70-4	216.032	0	3.19647	1	0	0.593	2	0.210179	5.12
1003	Aniline, o-ethyl- (8CI)	CCc1ccccc1N	578-54-1	121.179	0.226647	2.03241	1	0	0.992	0	0.434203	3.6
400	But-2-yn-1-ol	CC#CCO	764-01-2	70.0896	0.312636	0.516044	1	1	1.171	0	0.38024	1.91
1187	2-Decanone	CCCCCCCCC(C)=O	693-54-9	156.264	0	3.52044	7	0	1.548	1	0.358387	3.617
244	2-Fluoro-4-bromo-6-nitrophenol	O=[N+]([O-])c1cc(Br)cc(F)c1O	320-76-3	235.995	0.282728	3.17848	1	0	0.479	2	0.277433	5.11
794	3-Octyn-1-ol	CCCCC#CCCO	14916-80-4	126.196	0.312636	2.45728	5	1	1.339	0	0.392637	3.27
85	Decanedioic acid, diethyl ester	CCOC(=O)CCCCCCCCC(=O)OCC	110-40-7	258.353	0	4.04306	13	0	1.649	2	0.721919	5.31
1428	Benzonitrile, 4-methyl-	Cc1ccc(C#N)cc1	104-85-8	117.148	0	2.07354	1	0	0.92	0	0.260689	3.71
1615	4-pentylphenol	CCCCCc1ccc(O)cc1	14938-35-3	164.244	0.499046	3.93708	4	0	1.154	0	0.401961	4.28
257	Propanedioic acid, (phenylmethyl)-, diethyl ester	CCOC(=O)C(Cc1ccccc1)C(=O)OCC	607-81-8	250.29	0	2.75746	8	0	1.337	2	0.820159	1.78
1407	2-Propenoic acid, 2-methyl-, 2-methylpropyl ester	C=C(C)C(=O)OCC(C)C	97-86-9	142.195	0	2.25231	4	0	1.57	2	0.470373	2.77
1514	2-Butanol, 3-methyl-	CC(C)C(C)O	598-75-4	88.1477	0.312636	0.927126	1	1	1.657	0	0.370373	3.37
1392	Benzaldehyde, 2,4-dihydroxy-	O=Cc1ccc(O)cc1O	95-01-2	138.12	0.796352	1.08619	1	0	0.814	1	0.573579	2.39
1648	Benzene, 1,2,3-trichloro-	Clc1cccc(Cl)c1Cl	87-61-6	181.446	0	3.8333	0	0	0.499	0	0.0354531	6.33
646	Sulfurous acid, diethyl ester	CCOS(=O)OCC	623-81-4	138.186	0	1.37424	4	0	1.907	1	1.1448	4.654
715	Phenol, 4-fluoro-	Oc1ccc(F)cc1	371-41-5	112.102	0.67022	1.91332	0	0	0.855	0	0.381766	4.15
1263	Benzenamine, 2,4,6-trimethyl-	Cc1cc(C)c(N)c(C)c1	88-05-1	135.206	0.0789578	2.36705	0	0	1.05	0	0.432463	2.415
365	Benzenamine, 2,6-diethyl-	CCc1cccc(CC)c1N	579-66-8	149.232	0.0789578	2.9277	2	0	1.096	0	0.437982	5.538
1603	Phenol, 2-methyl-5-nitro-	Cc1ccc([N+](=O)[O-])cc1O	5428-54-6	153.135	0.689856	2.25936	1	0	0.894	2	0.486516	3.073
487	2-Butenoic acid, (E)- (9CI)	C/C=C/C(=O)O	107-93-7	86.089	0.57154	0.884178	1	1	1.297	2	0.426733	3.18
1027	But-3-enoic acid	C=CCC(=O)O	625-38-7	86.089	0.57154	0.347833	2	1	1.297	2	0.414363	4.29
660	4-Decenal, (4E)-	CCCCC/C=C/CCC=O	65405-70-1	154.249	0	3.268	7	0	1.448	2	0.405686	3.18
1442	Benzenamine, 3-methyl-	Cc1cccc(N)c1	108-44-1	107.153	0.226647	1.5471	0	0	0.917	0	0.431104	2.67
787	3-methylbutanamide	CC(C)CC(N)=O	541-46-8	101.147	0.486663	0.166731	2	0	1.502	1	0.611518	2.83
1376	Phenethyl alcohol	OCCc1ccccc1	60-12-8	122.164	0.312636	1.63313	2	1	1.02	0	0.395083	2.68
1781	Benzoic acid, hexyl ester	CCCCCCOC(=O)c1ccccc1	6789-88-4	206.28	0	4.3673	7	0	1.277	1	0.461988	3.079
201	Methane, tetrachloro-	ClC(Cl)(Cl)Cl	56-23-5	153.821	0	2.60179	0	0	2.5	0	0	3.87
258	Hexanedioic acid	O=C(O)CCCCC(=O)O	124-04-9	146.141	1.14308	0.063257	5	2	1.406	2	0.697091	2.229
798	Heptanedioic acid, 4-oxo-, diethyl ester	CCOC(=O)CCC(=O)CCC(=O)OCC	6317-49-3	230.257	0	1.47328	10	0	1.646	3	1.01641	4.04
893	Pent-4-en-1-ol	C=CCCCO	821-09-0	86.1319	0.312636	1.15689	3	1	1.45	1	0.366071	2.724
816	Hex-5-en-1-ol	C=CCCCCO	821-41-0	100.158	0.312636	1.6422	4	1	1.458	1	0.36917	3.937
274	Cyclohexanol	OC1CCCCC1	108-93-0	100.158	0.312636	1.28611	0	1	1.381	0	0.322258	3.13
356	Acrylanilide(6CI,7CI,8CI)	C=CC(=O)Nc1ccccc1	2210-24-4	147.173	0.408621	1.30071	2	0	0.988	2	0.721431	4.07
39	1,2,3,5-Tetrafluoro-4-nitrobenzene	O=[N+]([O-])c1c(F)cc(F)c(F)c1F	314-41-0	195.071	0	2.07611	1	0	0.856	2	0.115298	3.31
1228	1-Propanol, 3-amino-	NCCCO	156-87-6	75.1093	0.523372	-1.21367	2	1	1.632	0	0.852222	1.35
1377	Benzaldehyde, 4-phenoxy- (9CI)	O=Cc1ccc(Oc2ccccc2)cc1	67-36-7	198.217	0	2.80455	3	0	0.822	1	0.702884	2.321
298	Ethanol, 2,2'-(methylimino)bis-	CN(CCO)CCO	105-59-9	119.162	0.476547	-1.012	4	2	1.862	0	1.24948	2.728
238	4-heptoxyphenol	CCCCCCCOc1ccc(O)cc1	13037-86-0	208.296	0.499046	4.25621	7	0	1.292	0	0.610286	3.743
1088	3-ethoxy-4-methoxyphenol	CCOc1cc(O)ccc1OC	65383-57-5	168.189	0.499046	1.59476	3	0	1.323	0	0.787084	3.845
1015	Butanoic acid, 4-bromo-, ethyl ester (9CI)	CCOC(=O)CCCBr	2969-81-5	195.054	0.00070485	2.0507	5	0	1.016	1	0.369379	4.638
470	2-Bromobenzyl alcohol	OCc1ccccc1Br	18982-54-2	187.034	0.312636	1.95537	1	1	0.602	0	0.526587	2.62
1543	Butanenitrile, 3-methyl-	CC(C)CC#N	625-28-5	83.1313	0.00070485	0.891216	2	0	1.456	0	0.238582	4.07
641	Benzamide, p-chloro- (6CI,7CI,8CI)	NC(=O)c1ccc(Cl)cc1	619-56-7	155.581	0.486663	1.41607	1	0	0.634	1	0.657828	2.167
1760	4-chloro-5-methyl-2-propan-2-ylphenol	Cc1cc(O)c(C(C)C)cc1Cl	89-68-9	184.662	0.67022	3.99151	1	0	0.935	0	0.410925	3.2
1446	Acetic acid, propyl ester	CCCOC(C)=O	109-60-4	102.131	0	1.23658	3	0	1.805	1	0.366563	2.263
1203	1H-Imidazole	c1c[nH]cn1	288-32-4	68.0771	0.345362	0.178139	0	0	1.197	0	0.507343	1.368
398	1-fluoronaphthalene	Fc1cccc2ccccc12	321-38-0	146.161	0	3.5065	0	0	0.805	0	0.176505	4.282
1380	Benzene, 1-chloro-2-methyl-3-nitro-	Cc1c(Cl)cccc1[N+](=O)[O-]	83-42-1	171.581	0	2.99067	1	0	0.726	2	0.209971	5.08
973	Phenol, 3-(1,1-dimethylethyl)-	CC(C)(C)c1cccc(O)c1	585-34-2	150.217	0.499046	3.20956	1	0	1.118	0	0.433286	2.047
1322	Benzenamine, N,N-dimethyl-	CN(C)c1ccccc1	121-69-7	121.179	0	2.48642	1	0	1.241	0	0.460377	4.38
332	3-Pentenenitrile,(E)- (8CI)	C/C=C/CC#N	16529-66-1	81.1155	0.00070485	0.915714	2	0	1.263	1	0.274258	2.61
337	Benzophenone, 2,3,4-trihydroxy- (8CI)	O=C(c1ccccc1)c1ccc(O)c(O)c1O	1143-72-2	230.216	1.01927	2.50703	2	0	0.744	1	0.75646	3.66
186	4-bromobenzonitrile	N#Cc1ccc(Br)cc1	623-00-7	182.017	0	2.51059	1	0	0.547	0	0.257306	2.71
714	Benzaldehyde, 2-nitro-	O=Cc1ccccc1[N+](=O)[O-]	552-89-6	151.119	0	1.76938	2	0	0.857	3	0.500685	2.712
1456	Phenol, 4-amino-	Nc1ccc(O)cc1	123-30-8	109.126	0.725694	0.11102	0	0	0.764	0	0.693842	4.13
250	Hexanamide	CCCCCC(N)=O	628-02-4	115.173	0.486663	0.883091	4	0	1.501	1	0.587008	3.36
1237	3-Pentanol	CCC(O)CC	584-02-1	88.1477	0.312636	1.15818	2	1	1.657	0	0.342764	2.958
1025	Benzoic acid, phenyl ester	O=C(Oc1ccccc1)c1ccccc1	93-99-2	198.217	0	3.21608	3	0	0.945	1	0.532619	3.46
1683	4-fluoro-1-methyl-2-nitrobenzene	Cc1ccc(F)cc1[N+](=O)[O-]	446-10-6	155.126	0	2.3954	1	0	0.943	2	0.21598	4.62
1582	Phenol, 2,3,6-trimethyl-	Cc1ccc(C)c(O)c1C	2416-94-6	136.19	0.311669	2.81579	0	0	1.075	0	0.390924	5.046
70	Butanoic acid, 3-methyl-, 2-phenylethyl ester	CC(C)CC(=O)OCCc1ccccc1	140-26-1	206.28	0	3.57485	6	0	1.277	1	0.489597	1.519
1079	4-fluorobenzonitrile	N#Cc1ccc(F)cc1	1194-02-1	121.112	0	1.73347	1	0	0.838	0	0.263107	4.8
729	2-methyl-1-benzofuran	Cc1cc2ccccc2o1	4265-25-2	132.159	0	3.00904	0	0	0.972	0	0.209294	3.67
618	ethyl 2-pyridin-3-ylethanoate	CCOC(=O)Cc1cccnc1	39931-77-6	165.189	0	1.06035	4	0	1.306	1	0.736625	3.36
786	2-Nonanol	CCCCCCCC(C)O	628-99-9	144.254	0.312636	3.09941	6	1	1.585	0	0.355161	5.538
636	2,4-Hexadienal, (2E,4E)-	C/C=C/C=C/C=O	142-83-6	96.1268	0	1.60949	2	0	1.247	3	0.456575	1.559
1506	Benzenamine, 3-ethyl- (9CI)	CCc1cccc(N)c1	587-02-0	121.179	0.226647	2.03241	1	0	0.992	0	0.434203	3.699
918	1-chloro-2-methoxybenzene	COc1ccccc1Cl	766-51-8	142.582	0	2.69964	1	0	0.924	0	0.31534	1.792
1330	5-nitropyrimidin-2-amine	Nc1ncc([N+](=O)[O-])cn1	3073-77-6	140.1	0.283425	0.271043	1	0	0.969	2	0.800942	1.34
633	Propanoic acid, 1,1-dimethylethyl ester	CCC(=O)OC(C)(C)C	20487-40-5	130.184	0	1.96499	3	0	1.719	1	0.407186	4.92
645	Pyridine, 3-chloro-	Clc1cccnc1	626-60-8	113.544	0	1.4069	0	0	0.766	0	0.396274	3.98
1269	methyl (E)-non-2-enoate	CCCCCC/C=C/C(=O)OC	111-79-5	170.248	0	3.73303	7	0	1.555	2	0.445345	4.09
1449	Heptanedioic acid	O=C(O)CCCCCC(=O)O	111-16-0	160.167	1.14308	0.303701	6	2	1.419	2	0.70019	1.831
275	N,N'-Bis(3-aminopropyl)piperazine	NCCCN1CCN(CCCN)CC1	7209-38-3	200.323	0.421472	-1.1073	6	0	1.616	0	2.10214	4.883
895	1H-Pyrrole	c1cc[nH]c1	109-97-7	67.089	0.309968	1.03695	0	0	0.989	0	0.269498	4.4
1422	3-Pyridinecarbonitrile	N#Cc1cccnc1	100-54-9	104.109	0	0.402703	1	0	0.946	0	0.543943	2.9
321	Benzoic acid, 4-amino-, ethyl ester	CCOC(=O)c1ccc(N)cc1	94-09-7	165.189	0.226647	1.80986	3	0	1.115	1	0.764765	3.351
1681	3-fluorophenol	Oc1cccc(F)c1	372-20-3	112.102	0.689856	1.81709	0	0	0.855	0	0.335952	3.02
1080	Benzenemethanamine, N,N-dimethyl-	CN(C)Cc1ccccc1	103-83-3	135.206	0	1.70146	2	0	1.268	0	0.614438	4.82
1625	2-Pyridinol,4-methyl-5-nitro- (8CI)	Cc1cc(O)ncc1[N+](=O)[O-]	21901-41-7	154.123	0.67022	0.824313	1	0	0.989	2	0.77045	2.61
406	Benzylamine, p-methyl- (8CI)	Cc1ccc(CN)cc1	104-84-7	121.179	0.210736	1.28305	1	0	0.992	0	0.659875	3.65
762	1,3-Cyclohexanedione	O=C1CCCC(=O)C1	504-02-9	112.126	0	0.408999	0	0	1.245	2	0.626176	5.51
1634	1-Naphthaldehyde,2-methyl- (6CI,7CI)	Cc1ccc2ccccc2c1C=O	35699-44-6	170.207	0	3.18112	1	0	0.878	1	0.46257	2.97
1298	Benzenamine, N-methyl-	CNc1ccccc1	100-61-8	107.153	0.129747	2.02564	1	0	1.062	0	0.40553	2.655
1477	Benzene, 1-fluoro-3-nitro- (8CI)(9CI)	O=[N+]([O-])c1cccc(F)c1	402-67-5	141.1	0	1.98542	1	0	0.845	2	0.2153	3.22
767	methyl 4-tert-butylbenzoate	COC(=O)c1ccc(C(C)(C)C)cc1	26537-19-9	192.254	0	3.56446	3	0	1.259	1	0.490894	3.18
247	Hexanoic acid, 6-bromo-, ethyl ester	CCOC(=O)CCCCCBr	25542-62-5	223.107	0.00070485	3.03876	7	0	1.086	1	0.375578	1.254
563	Octyl alcohol	CCCCCCCCO	111-87-5	130.227	0.312636	2.84516	6	1	1.596	0	0.324452	2.489
869	3-(3-Pyridyl)propan-1-ol	OCCCc1cccnc1	2859-67-8	137.179	0.312636	0.679776	3	1	1.163	0	0.682117	4.86
927	1,2-Benzenediol, 4-methyl- (9CI)	Cc1ccc(O)c(O)c1	452-86-8	124.137	0.773661	1.53512	0	0	0.904	0	0.532555	2.218
681	Oct-2-ynoic acid	CCCCCC#CC(=O)O	5663-96-7	140.179	0.57154	2.13353	5	1	1.271	1	0.444028	4.5
1363	Butanoic acid, methyl ester	CCCC(=O)OC	623-42-7	102.131	0	1.23658	3	0	1.805	1	0.366563	2.72
1355	4-Penten-2-ol	C=CCC(C)O	625-31-0	86.1319	0.312636	0.925841	2	1	1.45	1	0.39368	4.12
369	Glyoxylonitrile, phenyl- (8CI)	N#CC(=O)c1ccccc1	613-90-1	131.131	0	1.68587	2	0	0.859	1	0.594692	4.94
231	1-Hexanol, 2-ethyl-	CCCCC(CC)CO	104-76-7	130.227	0.312636	2.6141	5	1	1.596	0	0.352061	2.16
1334	Phenol, 3-bromo-	Oc1cccc(Br)c1	591-20-8	173.007	0.689856	2.55671	0	0	0.521	0	0.33015	4.25
1064	methyl 3-hydroxybenzoate	COC(=O)c1cccc(O)c1	19438-10-9	152.147	0.559563	1.46977	2	0	1.098	1	0.720126	2.64
453	Octane-1,8-dithiol	SCCCCCCCCS	1191-62-4	178.36	0	4.06637	7	0	1.191	0	0.277903	2.45
4	1,4-Butanediol	OCCCCO	110-63-4	90.1206	0.625272	-0.300606	3	2	1.649	0	0.588109	2.092
1366	pyrimidine	c1cncnc1	289-95-2	80.0878	0	-0.155711	0	0	1.219	0	0.520161	1.405
696	2-Hepten-1-ol, (E)- (8CI)(9CI)	CCCC/C=C/CO	33467-76-4	114.185	0.312636	2.15329	4	1	1.464	1	0.384638	2.875
1536	Carbamic acid, phenyl ester (8CI)(9CI)	NC(=O)Oc1ccccc1	622-46-8	137.136	0.444499	1.10007	2	0	1.003	1	0.631507	2.943
986	Benzoic acid, 4-formyl-, methyl ester	COC(=O)c1ccc(C=O)cc1	1571-08-0	164.158	0	1.29133	3	0	1.131	2	0.734976	1.677
849	Phenol, 2-amino-4-chloro-	Nc1cc(Cl)ccc1O	95-85-2	143.57	0.754821	1.41581	0	0	0.548	0	0.476426	3.54
1046	Phenol, 3,5-dichloro-	Oc1cc(Cl)cc(Cl)c1	591-35-5	163.001	0.78526	3.08281	0	0	0.5	0	0.242984	3.31
1309	4-Pyridinecarbonitrile	N#Cc1ccncc1	100-48-1	104.109	0	0.471168	1	0	0.946	0	0.543943	2.598
447	Hexanoic acid, 2-bromo-, ethyl ester	CCCCC(Br)C(=O)OCC	615-96-3	223.107	0.00070485	2.93139	6	0	1.086	1	0.403187	3.31
113	Benzene, 1-bromo-4-ethyl-	CCc1ccc(Br)cc1	1585-07-5	185.061	0	3.89069	1	0	0.701	0	0.116326	2.488
172	Benzenamine, 3-iodo-	Nc1cccc(I)c1	626-01-7	219.023	0.295499	2.40327	0	0	0.439	0	0.392868	4.7
427	Propanedinitrile, (phenylmethylene)- (9CI)	N#CC(C#N)=Cc1ccccc1	2700-22-3	154.168	0	2.28129	3	0	0.827	1	0.548244	3.65
477	Mesitylene, 2-nitro- (8CI)	Cc1cc(C)c([N+](=O)[O-])c(C)c1	603-71-4	165.189	0	3.22508	1	0	1.07	2	0.214241	3.12
792	Undecanoic acid, methyl ester	CCCCCCCCCCC(=O)OC	1731-86-8	200.317	0	4.63374	10	0	1.628	1	0.388258	3.08
1458	Isopentyl alcohol (8CI)	CC(C)CCO	123-51-3	88.1477	0.312636	1.15818	2	1	1.657	0	0.342764	2.07
1459	Hexanoic acid, ethyl ester	CCCCCC(=O)OCC	123-66-0	144.211	0	2.6925	6	0	1.691	1	0.375861	1.569
989	3-Pyridinol, 2-chloro-	Oc1cccnc1Cl	6636-78-8	129.544	0.330674	1.46408	0	0	0.686	0	0.580807	2.56
432	1-Propanamine, 3-ethoxy-	CCOCCCN	6291-85-6	103.162	0.210736	0.398682	4	0	1.812	0	0.79471	2.827
856	5-Nonyn-3-ol	CCCC#CCC(O)CC	53723-19-6	140.222	0.312636	2.71154	5	1	1.358	0	0.423345	3.64
1538	4-chlorobenzonitrile	N#Cc1ccc(Cl)cc1	623-03-0	137.566	0	2.28964	1	0	0.663	0	0.257098	3.76
1145	Ethanamine, 2-methoxy-	COCCN	109-85-3	75.1093	0.228772	-0.879115	2	0	2.017	0	0.783076	3.87
1065	Benzenemethanol, 4-nitro-	O=[N+]([O-])c1ccc(CO)cc1	619-73-8	153.135	0.312636	0.955124	2	1	0.894	2	0.626241	3.04
691	2-Propanol, 1,3-dichloro-	OC(CCl)CCl	96-23-1	128.984	0.421413	0.747936	2	1	0.768	0	0.335583	3.25
1048	Cyclohexanone, 2-methyl-	CC1CCCCC1=O	583-60-8	112.169	0	1.37397	0	0	1.355	1	0.353094	3.44
867	Acetamide, N-methyl-	CNC(C)=O	79-16-3	73.0935	0.255321	-0.809237	0	0	1.79	1	0.589513	2.99
1277	2-bromo-5-chlorothiophene	Clc1ccc(Br)s1	2873-18-9	197.481	0	3.49921	0	0	0.554	0	0	4.44
1103	Phenol, 4-methoxy-	COc1ccc(O)cc1	150-76-5	124.137	0.499046	1.34435	1	0	1.114	0	0.591691	2.626
86	Tridecan-7-one	CCCCCCC(=O)CCCCCC	462-18-0	198.344	0	4.97636	10	0	1.537	1	0.367684	2.528
156	Benzene, 2-propenyl-	C=CCc1ccccc1	300-57-2	118.175	0	3.35556	2	0	1	1	0.173044	3.97
128	2,6-difluorophenol	Oc1c(F)cccc1F	28177-48-2	130.092	0.499046	1.92135	0	0	0.858	0	0.324016	1.68
1274	Benzenamine, 2-methoxy-	COc1ccccc1N	90-04-0	123.152	0.24018	1.29189	1	0	1.081	0	0.605595	3.08
946	4-Hydroxy-3-methoxybenzonitrile	COc1cc(C#N)ccc1O	4421-08-3	149.146	0.445788	1.51012	2	0	1.017	0	0.616022	4.06
66	Heptane-1-nitrile	CCCCCCC#N	629-08-3	111.184	0.00070485	2.09288	5	0	1.468	0	0.217171	4.14
679	1,3-Butanediol	CC(O)CCO	107-88-0	90.1206	0.625272	-0.428426	2	2	1.649	0	0.615719	4.28
96	Octanedioic acid, diethyl ester	CCOC(=O)CCCCCCC(=O)OCC	2050-23-9	230.3	0	3.07244	11	0	1.674	2	0.71572	2.103
1727	2-bromo-1-pyren-1-ylethanone	O=C(CBr)c1ccc2ccc3cccc4ccc1c2c34	80480-15-5	323.183	0.00070485	5.51416	2	0	0.613	1	0.558589	4.17
1020	1,2-Benzenediol, 4-chloro-	Oc1ccc(Cl)cc1O	2138-22-9	144.555	1.13564	2.15401	0	0	0.578	0	0.462716	3.269
1068	Benzaldehyde, 4-chloro-3-nitro-	O=Cc1ccc(Cl)c([N+](=O)[O-])c1	16588-34-4	185.564	0	1.94473	2	0	0.654	3	0.497775	3.62
625	2-Propenal, 2-methyl-	C=C(C)C=O	78-85-3	70.0896	0	0.566371	1	0	1.371	2	0.390708	5.66
586	2-Propyn-1-amine, N-methyl-	C#CCNC	35161-71-8	69.1048	0.219067	-0.16986	2	0	1.353	0	0.532945	4.523
1211	Pent-4-yn-1-ol	C#CCCCO	5390-04-5	84.1161	0.397827	0.5968	3	1	1.24	0	0.371537	3.154
977	N-Methyl-N-propylamine	CCCNC	627-35-0	73.1364	0.133877	0.622567	2	0	1.846	0	0.476563	2.09
687	Pentane, 1,1'-oxybis-	CCCCCOCCCCC	693-65-2	158.28	0	4.02415	8	0	1.704	0	0.26694	3.89
1032	1-Octanamine	CCCCCCCCN	111-86-4	129.242	0.210736	2.56363	6	0	1.567	0	0.591664	3.998
302	1,2-Benzenedicarboxylic acid, diethyl ester	CCOC(=O)c1ccccc1C(=O)OCC	84-66-2	222.237	0	2.54524	6	0	1.313	2	0.783932	3.521
1356	Benzoic acid, 3,5-dichloro-	O=C(O)c1cc(Cl)cc(Cl)c1	51-36-5	191.011	0.659578	3.3172	1	1	0.542	1	0.381523	4.128
1135	2-Hexanone, 5-methyl-	CC(=O)CCC(C)C	110-12-3	114.185	0	1.83346	3	0	1.568	1	0.376699	4.88
535	Benzenemethanol, 4-ethyl-	CCc1ccc(CO)cc1	768-59-2	136.19	0.312636	2.06256	2	1	1.075	0	0.533069	3.47
735	Acetamide, N,N-dimethyl-	CC(=O)N(C)C	127-19-5	87.12	0	-0.634884	0	0	1.934	1	0.64436	3.47
1110	Phenol, 2,6-dimethoxy-	COc1cccc(OC)c1O	91-10-1	154.163	0.162399	1.28283	2	0	1.302	0	0.562933	3.72
442	Benzenamine	Nc1ccccc1	62-53-3	93.1262	0.226647	1.13713	0	0	0.815	0	0.430424	2.66
554	3-Fluorobenzylic alcohol	OCc1cccc(F)c1	456-47-3	126.128	0.312636	1.21575	1	1	0.951	0	0.532388	2.6
263	Aceticacid, cyano-, octyl ester (7CI,8CI,9CI)	CCCCCCCCOC(=O)CC#N	15666-97-4	197.273	0.00070485	3.24429	10	0	1.531	1	0.557031	2.31
264	Benzenamine, 2,6-dinitro- (9CI)	Nc1c([N+](=O)[O-])cccc1[N+](=O)[O-]	606-22-4	183.121	0.147047	1.35802	2	0	0.682	4	0.55343	3.42
600	(1,1'-Biphenyl)-4-ol	Oc1ccc(-c2ccccc2)cc1	92-69-3	170.207	0.499046	3.27117	1	0	0.797	0	0.485458	2.3
763	2-methylpropanamide	CC(C)C(N)=O	563-83-7	87.12	0.486663	-0.318578	1	0	1.503	1	0.608419	5.113
1177	Butanenitrile	CCCC#N	109-74-0	69.1048	0.00070485	0.636957	2	0	1.447	0	0.207874	2.05
851	1-Butanamine, N-methyl-	CCCCNC	110-68-9	87.1629	0.133877	1.10788	3	0	1.778	0	0.479662	3.68
676	Pyridine, 2,6-dimethyl-	Cc1cccc(C)n1	108-48-5	107.153	0	1.65185	0	0	1.163	0	0.400544	3.25
1650	Benzenamine, 2-nitro-	Nc1ccccc1[N+](=O)[O-]	88-74-4	138.124	0.176897	1.34118	1	0	0.749	2	0.483065	2.78
1351	Ketone,bromomethyl 2-thienyl (7CI,8CI)	O=C(CBr)c1cccs1	10531-41-6	205.073	0.00070485	2.09383	2	0	0.594	1	0.362768	3.74
1631	alpha-Methyl-beta-phenylphenethyl alcohol	CC(O)C(c1ccccc1)c1ccccc1	29338-49-6	212.286	0.312636	3.41698	3	1	0.942	0	0.542627	1.583
1696	4-Methyl-benzenemethanol (9CI)	Cc1ccc(CO)cc1	589-18-4	122.164	0.312636	1.57725	1	1	1.02	0	0.529969	2.86
524	ethyl hept-2-ynoate	CCCCC#CC(=O)OCC	16930-95-3	154.206	0	2.78994	6	0	1.454	1	0.447145	3.73
975	Acetic acid, 2-cyano-, ethyl ester	CCOC(=O)CC#N	105-56-6	113.114	0.00070485	0.332434	4	0	1.579	1	0.538436	4.65
743	Formic acid, methyl ester	COC=O	107-31-3	60.0518	0	0.0272379	1	0	2.256	1	0.341279	2.39
1173	2-Octen-1-ol, (2E)-	CCCCC/C=C/CO	18409-17-1	128.211	0.312636	2.6386	5	1	1.468	1	0.387738	4.144
782	Propanedioic acid, diethyl ester	CCOC(=O)CC(=O)OCC	105-53-3	160.167	0	1.06643	6	0	1.8	2	0.700224	3.82
784	1-Nonanal	CCCCCCCCC=O	124-19-6	142.238	0	2.98925	7	0	1.553	1	0.339301	3.08
1257	(1)-Octan-3-ol	CCCCCC(O)CC	589-98-0	130.227	0.312636	2.6141	5	1	1.596	0	0.352061	3.09
1325	Urea, 1-phenyl-2-thio-	NC(=S)Nc1ccccc1	103-85-5	152.218	0.340483	1.17951	2	0	0.591	1	0.765857	4.425
785	(E)-non-3-en-2-one	CCCCC/C=C/C(C)=O	14309-57-0	140.222	0	2.72564	5	0	1.442	2	0.418573	3.163
1303	Salicylic acid, 4-amino-, phenyl ester (8CI)	Nc1ccc(C(=O)Oc2ccccc2)c(O)c1	133-11-9	229.231	0.359441	2.9847	3	0	0.852	1	0.744003	3.71
503	adamantan-1-ol	OC12CC3CC(CC(C3)C1)C2	768-95-6	152.233	0.312636	2.49125	0	1	1.138	0	0.377089	4.22
613	Sulfuric acid, diethyl ester	CCOS(=O)(=O)OCC	64-67-5	154.185	0	0.282991	4	0	2.199	2	0.945388	5.74
923	ethyl 2-hydroxy-2-methylpropanoate	CCOC(=O)C(C)(C)O	80-55-7	132.157	0.172033	0.758928	3	1	1.714	1	0.679513	2.13
102	Urea,1,3-dibutyl-2-thio- (8CI)	CCCCNC(=S)NCCCC	109-46-6	188.334	0.267753	2.50626	8	0	1.144	1	0.864188	2.706
745	2(3H)-Furanone, dihydro-5-pentyl-	CCCCCC1CCC(=O)O1	104-61-0	156.221	0	1.91517	4	0	1.504	1	0.50117	2.63
202	Butyl alcohol	CCCCO	71-36-3	74.1212	0.312636	0.903918	2	1	1.698	0	0.312055	2.59
1532	Benzyl alcohol, m-hydroxy- (8CI)	OCc1cccc(O)c1	620-24-6	124.137	0.811682	0.545832	1	1	0.904	0	0.802924	2.117
908	Benzonitrile, 2-nitro- (9CI)	N#Cc1ccccc1[N+](=O)[O-]	612-24-8	148.119	0	1.27193	2	0	0.749	2	0.35696	4.72
1455	Valeraldehyde, 2-methyl- (8CI)	CCCC(C)C=O	123-15-9	100.158	0	1.30227	3	0	1.58	1	0.357613	2.87
1719	2,4-Dimethyl-2,6-heptadienal	C=CCC(C)/C=C(/C)C=O	80192-48-9	138.206	0	2.55531	4	0	1.331	3	0.497099	3.54
754	1-Propanol, 3-chloro-2,2-dimethyl-	CC(C)(CO)CCl	13401-56-4	122.593	0.313341	1.33568	2	1	1.193	0	0.349088	2.52
730	Ethanone, 1-(3-nitrophenyl)-	CC(=O)c1cccc([N+](=O)[O-])c1	121-89-1	165.146	0	1.69794	2	0	0.943	3	0.519771	3.92
967	Benzenehexanol	OCCCCCCc1ccccc1	2430-16-2	178.27	0.312636	3.63518	6	1	1.183	0	0.40748	4.67
777	Benzene, (1-methylethyl)-	CC(C)c1ccccc1	98-82-8	120.191	0	3.35684	1	0	1.111	0	0.149738	2.733
192	Benzene, 1,2-dinitro- (9CI)	O=[N+]([O-])c1ccccc1[N+](=O)[O-]	528-29-0	168.107	0	1.68342	2	0	0.769	4	0.309153	2.61
1130	Pyridine, 2-methyl-	Cc1ccccn1	109-06-8	93.1262	0	1.24188	0	0	1.11	0	0.399864	4.27
197	1,10-Decanediol	OCCCCCCCCCCO	112-47-0	174.28	0.625272	2.40713	9	2	1.554	0	0.606704	4.127
1122	1-Pentanol, 2-amino-	CCCC(N)CO	4146-04-7	103.162	0.456422	-0.0672646	3	1	1.571	0	0.975431	2.62
773	1,3-Dioxolane-4-methanol, 2,2-dimethyl-	CC1(C)OCC(CO)O1	100-79-8	132.157	0.22765	0.0584124	1	1	1.722	0	0.876206	5.092
30	Pentane	CCCCC	109-66-0	72.1483	0	2.79787	2	0	1.7	0	0.0391005	3.01
1627	2-chloro-4-methyl-5-nitro-pyridine	Cc1cc(Cl)ncc1[N+](=O)[O-]	23056-33-9	172.569	0	1.75205	1	0	0.782	2	0.493905	3.116
1184	Benzaldehyde, 3,4-dihydroxy- (9CI)	O=Cc1ccc(O)c(O)c1	139-85-5	138.12	0.99869	1.04451	1	0	0.814	1	0.820359	2.31
65	1-chloro-2-ethylbenzene	ClCCc1ccccc1	622-24-2	140.609	0.00070485	3.19341	2	0	0.86	0	0.118538	2.94
130	p-Benzoquinone, 2,5-diphenyl- (8CI)	O=C1C=C(c2ccccc2)C(=O)C=C1c1ccccc1	844-51-9	260.286	0	3.73835	2	0	0.809	4	0.966031	2.88
439	Oct-2-enoic acid (E)	CCCCC/C=C/C(=O)O	1871-67-6	142.195	0.57154	2.82542	5	1	1.4	2	0.439129	3.37
1507	Benzenemethanol, 3-methyl-	Cc1cccc(CO)c1	587-03-1	122.164	0.312636	1.57725	1	1	1.02	0	0.529969	2.869
1140	3-hydroxybenzoic acid	O=C(O)c1cccc(O)c1	99-06-9	138.12	1.06229	1.51572	1	1	0.814	1	0.71701	1.21
830	5-Chlorovaleric acid	O=C(O)CCCCCl	1119-46-6	136.576	0.572244	1.58231	4	1	1.112	1	0.366055	1.51
1616	5-Bromopentyl acetate	CC(=O)OCCCCCBr	15848-22-3	209.08	0.00070485	2.55345	6	0	1.054	1	0.372478	4.41
739	Benzene, 1-chloro-2,4-dinitro-	O=[N+]([O-])c1ccc(Cl)c([N+](=O)[O-])c1	97-00-7	202.552	0	2.08249	2	0	0.543	4	0.306243	4.3
404	Benzene, 1,4-difluoro-2-nitro-	O=[N+]([O-])c1cc(F)ccc1F	364-74-9	159.09	0	1.81998	1	0	0.849	2	0.208182	5.469
1361	1-bromo-2,3-dichlorobenzene	Clc1cccc(Br)c1Cl	56961-77-4	225.897	0	4.11562	0	0	0.467	0	0.0356609	2.155
1017	1,6-Hexanediol	OCCCCCCO	629-11-8	118.174	0.625272	0.465889	5	2	1.594	0	0.594308	4.24
818	1-Naphthalenecarboxaldehyde	O=Cc1cccc2ccccc12	66-77-3	156.18	0	2.77114	1	0	0.822	1	0.46189	1.458
1004	Acetic acid, methyl ester	COC(C)=O	79-20-9	74.0783	0	0.265958	1	0	2.007	1	0.360365	3.52
1697	Phenol, 4-methyl-2,6-dinitro-	Cc1cc([N+](=O)[O-])c(O)c([N+](=O)[O-])c1	609-93-8	198.133	0	2.62062	2	0	0.839	4	0.362588	3.86
413	2-Propenoic acid, 2-methyl-, phenylmethyl ester	C=C(C)C(=O)OCc1ccccc1	2495-37-6	176.211	0	2.71192	4	0	1.151	2	0.522692	3.886
1164	Formic acid, pentyl ester	CCCCCOC=O	638-49-3	116.158	0	1.96848	5	0	1.755	1	0.353676	1.91
472	Hexane, 1,6-dibromo-	BrCCCCCCBr	629-03-8	243.967	0.0014097	3.9757	5	0	0.728	0	0.0416331	2.49
643	Benzoic acid, 3,5-dihydroxy-, methyl ester	COC(=O)c1cc(O)cc(O)c1	2150-44-9	168.146	1.07878	0.870518	2	0	1.054	1	0.937729	4.444
335	2-Propenamide, N,N'-methylenebis-	C=CC(=O)NCNC(=O)C=C	110-26-9	154.166	0.510642	-0.119216	4	0	1.326	4	1.26035	3.65
208	3,4-Hexanedione	CCC(=O)C(=O)CC	4437-51-8	114.142	0	1.10077	3	0	1.494	2	0.64978	3.87
476	1,5-Pentanediol	OCCCCCO	111-29-5	104.147	0.625272	-0.0194199	4	2	1.615	0	0.591208	1.84
1685	Benzenemethanol, 4-hydroxy-3-methoxy-	COc1cc(CO)ccc1O	498-00-0	154.163	0.587251	0.395446	2	1	1.124	0	0.885303	4.87
1214	2-Furancarboxaldehyde, 5-methyl-	Cc1ccc(C=O)o1	620-02-0	110.11	0	1.10577	1	0	1.19	1	0.439621	2.071
1674	Phenol, 4-amino-2-nitro-	Nc1ccc(O)c([N+](=O)[O-])c1	119-34-6	154.123	0.407053	1.03359	1	0	0.701	2	0.658265	4.42
1091	Propionic acid, 2-chloro-, ethyl ester (8CI)	CCOC(=O)C(C)Cl	535-13-7	136.576	0.00070485	1.43497	3	0	1.314	1	0.393682	3.103
499	4-Nitropyrocatechol	O=[N+]([O-])c1ccc(O)c(O)c1	3316-09-4	155.108	1.13564	1.66524	1	0	0.733	2	0.628827	2.68
178	2-Nonynoic acid	CCCCCCC#CC(=O)O	1846-70-4	154.206	0.57154	2.61884	6	1	1.297	1	0.447127	1.705
1434	Phenol, 4-bromo-	Oc1ccc(Br)cc1	106-41-2	173.007	0.67022	2.65294	0	0	0.521	0	0.375965	1.834
806	2-cyanobenzamide	N#Cc1ccccc1C(N)=O	17174-98-0	146.146	0.486663	0.267507	2	0	0.749	1	0.805497	2.54
1172	Salicylaldehyde, 3,5-dibromo- (6CI,7CI,8CI)	O=Cc1cc(Br)cc(Br)c1O	90-59-5	279.913	0.135596	3.61341	1	0	0.453	1	0.19522	1.47
504	Urea, 1-butyl-2-thio-	CCCCNC(N)=S	1516-32-1	132.228	0.344612	0.76803	4	0	0.907	1	0.839989	3.728
1344	Pyrazine	c1cnccn1	290-37-9	80.0878	0	-0.00305161	0	0	1.219	0	0.496231	2.154
16	1,2-Propanediol, 3-amino-	NCC(O)CO	616-30-8	91.1087	0.684072	-2.21519	2	2	1.575	0	1.24714	3.36
1638	5-Octyn-3-ol	CCC#CCC(O)CC	53723-18-5	126.196	0.312636	2.22623	4	1	1.339	0	0.420246	3.38
219	Benzenamine, 4-methyl-	Cc1ccc(N)cc1	106-49-0	107.153	0.226647	1.5471	0	0	0.917	0	0.431104	2.03
1465	Resorcinol, 4,6-dichloro- (8CI)	Oc1cc(O)c(Cl)cc1Cl	137-19-9	179	1.0037	2.66618	0	0	0.442	0	0.345997	4.107
1031	4-Phenylbutylamine	NCCCCc1ccccc1	13214-66-9	149.232	0.210736	2.18205	4	0	1.096	0	0.668493	1.783
1026	2-Butanol, 2-methyl-	CCC(C)(C)O	75-85-4	88.1477	0.312636	1.14702	1	1	1.657	0	0.349579	4.71
1710	Urea, 1,1,3,3-tetramethyl-2-thio-	CN(C)C(=S)N(C)C	2782-91-4	132.228	0	0.787529	2	0	1.19	1	0.955287	3.5
23	Benzamide, 5-acetyl-2-hydroxy-	CC(=O)c1ccc(O)c(C(N)=O)c1	40187-51-7	179.172	0.783969	1.02973	2	0	0.883	2	0.92055	3.69
211	Naphthalene, 1-chloro-	Clc1cccc2ccccc12	90-13-1	162.615	0	4.02517	0	0	0.678	0	0.170496	3.75
1310	Hexaldehyde	CCCCCC=O	66-25-1	100.158	0	1.53332	4	0	1.58	1	0.330004	3.13
1371	Benzoic acid, 2,6-dichloro-	O=C(O)c1c(Cl)cccc1Cl	50-30-6	191.011	0.57154	2.40843	1	1	0.542	1	0.381523	3.19
711	heptane-2,3-dione	CCCCC(=O)C(C)=O	96-04-8	128.168	0	1.58608	4	0	1.495	2	0.652879	2.17
1460	Methanone, (2,4-dihydroxyphenyl)phenyl-	O=C(c1ccccc1)c1ccc(O)cc1O	131-56-6	214.216	0.796352	2.51281	2	0	0.776	1	0.678792	2.001
1555	3-Hydroxy-4-nitrobenzaldehyde	O=Cc1ccc([N+](=O)[O-])c(O)c1	704-13-2	167.119	0.172071	1.61348	2	0	0.802	3	0.641792	2.485
1761	1-bromonaphthalene	Brc1cccc2ccccc12	90-11-9	207.066	0	4.24612	0	0	0.576	0	0.170704	1.68
87	1-bromo-4-propan-2-ylbenzene	CC(C)c1ccc(Br)cc1	586-61-8	199.087	0	4.14495	1	0	0.756	0	0.147035	3.617
82	2-naphthalen-1-ylethanol	OCCc1cccc2ccccc12	773-99-9	172.223	0.312636	2.88385	2	1	0.886	0	0.45324	2.52
1609	Ketone,methyl 5-methylpyrrol-2-yl (6CI,7CI,8CI)	CC(=O)c1ccc(C)[nH]1	6982-72-5	123.152	0.309968	1.30482	1	0	1.132	1	0.577747	3.71
1120	Benzaldehyde, 4-hydroxy-	O=Cc1ccc(O)cc1	123-08-0	122.121	0.663558	1.211	1	0	0.867	1	0.677368	2.51
1313	Benzeneacetonitrile, 4-hydroxy- (9CI)	N#CCc1ccc(O)cc1	14191-95-8	133.147	0.499751	0.955154	2	0	0.862	0	0.564536	2.01
513	4-Picoline,2-chloro-3-nitro- (6CI,8CI)	Cc1ccnc(Cl)c1[N+](=O)[O-]	23056-39-5	172.569	0	1.62195	1	0	0.782	2	0.493905	3.75
1276	2-Propenenitrile, 3-phenyl-	N#C/C=C/c1ccccc1	4360-47-8	129.158	0	2.14067	2	0	0.875	1	0.357286	2.77
829	2-Pentanone, 4-methyl-	CC(=O)CC(C)C	108-10-1	100.158	0	1.34815	2	0	1.58	1	0.373599	4.27
1575	2-Propyn-1-ol, propanoate	C#CCOC(=O)CC	1932-92-9	112.126	0.0851908	0.929458	4	0	1.436	1	0.426045	3.25
1461	(2-methylphenyl)-phenylmethanone	Cc1ccccc1C(=O)c1ccccc1	131-58-8	196.244	0	3.35701	2	0	0.895	1	0.509626	3.52
1218	1-Propanol, 3-bromo-	OCCCBr	627-18-9	138.991	0.313341	0.831218	2	1	0.753	0	0.308673	2.394
187	3-bromopropylbenzene	BrCCCc1ccccc1	637-59-2	199.087	0.00070485	3.81062	3	0	0.756	0	0.121845	3.17
945	1-Heptanamine	CCCCCCCN	111-68-2	115.216	0.210736	2.07833	5	0	1.578	0	0.588564	4.499
1023	Benzaldehyde, 2-hydroxy-, oxime	O/N=C/c1ccccc1O	94-67-7	137.136	0.811682	1.78573	1	1	0.782	1	0.802	2.49
49	Isothiocyanic acid, 1-naphthyl ester	S=C=Nc1cccc2ccccc12	551-06-4	185.246	0	4.55026	1	0	0.633	2	0.196855	3.99
742	Butanoic acid, 2-propenyl ester	C=CCOC(=O)CCC	2051-78-7	128.168	0	1.97486	5	0	1.58	2	0.423678	3.415
1081	2-ethoxyphenol	CCOc1ccccc1O	94-71-3	138.163	0.274615	1.92079	2	0	1.162	0	0.474363	3.81
1522	Propylamine, 1-ethyl- (8CI)	CCC(N)CC	616-24-0	87.1629	0.210736	0.876656	2	0	1.611	0	0.609976	2.77
1109	5-chlorothiophene-2-carbonitrile	N#Cc1ccc(Cl)s1	50478-16-5	143.595	0	2.21925	1	0	0.61	0	0.19733	2.513
491	1-Pentyne, 5-chloro-	C#CCCCCl	14267-92-6	102.561	0.0858956	2.12776	3	0	0.945	0	0.0949917	2.54
665	(2-phenylphenyl)methanol	OCc1ccccc1-c1ccccc1	2928-43-0	184.233	0.312636	2.85258	2	1	0.854	0	0.625863	5.47
677	prop-2-ynyl 2-methylprop-2-enoate	C#CCOC(=O)C(=C)C	13861-22-8	124.137	0.0851908	1.20562	4	0	1.308	2	0.496046	3.36
1498	2-(4-nitrophenyl)acetonitrile	N#CCc1ccc([N+](=O)[O-])cc1	555-21-5	162.145	0.00070485	1.36445	3	0	0.853	2	0.387853	2.92
1412	Benzaldehyde, 3-nitro-	O=Cc1cccc([N+](=O)[O-])c1	99-61-6	151.119	0	1.54665	2	0	0.857	3	0.500685	3.949
1552	Benzamide, m-nitro- (8CI)	NC(=O)c1cccc([N+](=O)[O-])c1	645-09-0	166.134	0.486663	0.721738	2	0	0.769	3	0.75769	2.19
569	Hexanedinitrile	N#CCCCCC#N	111-69-3	108.141	0.0014097	0.0997417	5	0	1.273	0	0.385944	2.97
189	Butyl sulfone (8CI)	CCCCS(=O)(=O)CCCC	598-04-9	178.293	0	2.10175	6	0	1.612	2	0.584325	2.9
1271	bis(bromanyl)methylbenzene	BrC(Br)c1ccccc1	618-31-5	249.93	0.0879941	3.27182	1	0	0.518	0	0.106977	2.805
175	Phenol, 2-(1,1-dimethylethyl)-4,6-dimethyl-	Cc1cc(C)c(O)c(C(C)(C)C)c1	1879-09-0	178.27	0.311669	4.02952	1	0	1.183	0	0.434646	3.37
1265	Benzenamine, 4-nitro-N-phenyl-	O=[N+]([O-])c1ccc(Nc2ccccc2)cc1	836-30-6	214.22	0.184461	3.35608	3	0	0.829	2	0.513127	3.017
599	Ethanol, 2-chloro-	OCCCl	107-07-3	80.513	0.384919	0.231933	1	1	0.961	0	0.305366	2.24
92	2-Propenamide, N,N-dimethyl-	C=CC(=O)N(C)C	2680-03-7	99.1307	0	-0.081164	1	0	1.663	2	0.698375	0.49
1695	4-bromobenzoic acid	O=C(O)c1ccc(Br)cc1	586-76-5	201.017	0.659416	2.72909	1	1	0.553	1	0.440673	2.46
506	2,3-dihydro-1H-inden-2-ol	OC1Cc2ccccc2C1	4254-29-9	134.175	0.312636	1.67741	0	1	0.912	0	0.399768	2.719
564	3-chloropropylbenzene	ClCCCc1ccccc1	104-52-9	154.636	0.00070485	3.58667	3	0	0.918	0	0.121637	3.83
654	Benzoic acid, 4-methoxy-, ethyl ester	CCOC(=O)c1ccc(OC)cc1	94-30-4	180.2	0	2.28518	4	0	1.325	1	0.662614	2.624
964	Hexanoic acid, 6-bromo-	O=C(O)CCCCCBr	4224-70-8	195.054	0.572244	1.89705	5	1	0.894	1	0.369362	4.75
277	Pyridine, 4,4'-(1,2-ethanediyl)bis-	c1cc(CCc2ccncc2)ccn1	4916-57-8	184.237	0	2.11242	3	0	1.036	0	0.776124	3.69
126	2,3-Butanedione	CC(=O)C(C)=O	431-03-8	86.089	0	0.130148	1	0	1.492	2	0.643582	1.25
81	3-Nitro-5-fluoro-1-iodobenzene	O=[N+]([O-])c1cc(F)cc(I)c1	3819-88-3	266.996	0	2.84319	1	0	0.445	2	0.177744	4.35
904	1,3-Trimethylenedinitrile	N#CCCCC#N	544-13-8	94.1143	0.0014097	0.217519	4	0	1.232	0	0.382845	2.92
382	Butyric acid, 2-bromo- (8CI)	CCC(Br)C(=O)O	80-58-0	167.001	0.793066	1.12365	2	1	0.766	1	0.390773	3.77
260	Naphthalene, 2-methyl-	Cc1ccc2ccccc2c1	91-57-6	142.197	0	3.868	0	0	0.868	0	0.174087	3.46
635	(2E,4E)-hepta-2,4-dienal	CC/C=C/C=C/C=O	4313-03-5	110.153	0	2.0948	3	0	1.283	3	0.459674	3.94
1486	3-Pyridinecarboxaldehyde	O=Cc1cccnc1	500-22-1	107.11	0	0.379659	1	0	1.034	1	0.687668	3.57
585	2-Octanone	CCCCCCC(C)=O	111-13-7	128.211	0	2.54982	5	0	1.56	1	0.352188	2.066
163	Mesitol, alpha,alpha',alpha''-tris(dimethylamino)- (7CI,8CI)	CN(C)Cc1cc(CN(C)C)c(O)c(CN(C)C)c1	90-72-2	265.393	0.311669	0.0683533	6	0	1.517	0	1.88645	2.76
57	Propanenitrile, 2,2-dimethyl-	CC(C)(C)C#N	630-18-2	83.1313	0	0.880064	1	0	1.456	0	0.245397	2.174
884	2(3H)-Furanone, dihydro-5-butyl-	CCCCC1CCC(=O)O1	104-50-7	142.195	0	1.42986	3	0	1.504	1	0.498071	2.307
982	1-Naphthalenecarboxaldehyde, 2-hydroxy-	O=Cc1c(O)ccc2ccccc12	708-06-5	172.18	0.132794	2.77459	1	0	0.777	1	0.414133	3.65
288	1-Hexyn-3-ol, 3,5-dimethyl-	C#CC(C)(O)CC(C)C	107-54-0	126.196	0.397827	1.57947	3	1	1.339	0	0.442868	4.2
1089	Acetamide, N-(4-hydroxyphenyl)-	CC(=O)Nc1ccc(O)cc1	103-90-2	151.162	0.907667	0.233791	1	0	1.007	1	0.930833	3.89
1413	Benzene, 1,3-dinitro-	O=[N+]([O-])c1cccc([N+](=O)[O-])c1	99-65-0	168.107	0	1.59579	2	0	0.769	4	0.309153	3.12
542	Methanone, (4-aminophenyl)phenyl-	Nc1ccc(C(=O)c2ccccc2)cc1	1137-41-3	197.232	0.226647	2.59756	2	0	0.787	1	0.82412	4.41
1637	Benzaldehyde, 5-hydroxy-2-nitro-	O=Cc1cc(O)ccc1[N+](=O)[O-]	42454-06-8	167.119	0.730737	1.71876	2	0	0.802	3	0.77432	2.159
1578	Benzonitrile, 3-amino- (9CI)	N#Cc1cccc(N)c1	2237-30-1	118.136	0.295499	1.2027	1	0	0.721	0	0.575183	2.944
190	Decanedioic acid	O=C(O)CCCCCCCCC(=O)O	111-20-6	202.247	1.14308	1.75963	9	2	1.444	2	0.709488	2.428
1596	5-(hydroxymethyl)-2-methoxyphenol	COc1ccc(CO)cc1O	4383-06-6	154.163	0.587251	0.395446	2	1	1.124	0	0.885303	2.74
1157	4-methyl-2-heptyn-4-ol	CC#CC(C)(O)CCC	4376-16-3	126.196	0.312636	2.21508	3	1	1.339	0	0.427061	3.57
1101	Propanoic acid, 3-chloro-	O=C(O)CCCl	107-94-8	108.523	0.572244	0.375849	2	1	0.951	1	0.359857	2.714
1541	Pentanoic acid, methyl ester	CCCCC(=O)OC	624-24-8	116.158	0	1.72189	4	0	1.755	1	0.369662	3.43
1169	nonan-3-ol	CCCCCCC(O)CC	624-51-1	144.254	0.312636	3.09941	6	1	1.585	0	0.355161	3.22
768	methyl hex-2-ynoate	CCCC#CC(=O)OC	18937-79-6	126.153	0	1.81932	4	0	1.443	1	0.440946	4.146
993	Formic acid, hexyl ester	CCCCCCOC=O	629-33-4	130.184	0	2.45378	6	0	1.719	1	0.356775	4.04
11	Phenol, pentabromo-	Oc1c(Br)c(Br)c(Br)c(Br)c1Br	608-71-9	488.591	0.703876	5.76858	0	0	0.478	0	0	3.13
862	1-Propene, 3-chloro-	C=CCCl	107-05-1	76.5243	0.00070485	1.71723	1	0	0.925	1	0.0833272	3.48
584	furan-2-carboxamide	NC(=O)c1ccco1	609-38-1	111.099	0.486663	0.0376309	1	0	1.01	1	0.695945	3.73
628	Acetic acid, cyano-, 2-propenyl ester	C=CCOC(=O)CC#N	13361-32-5	125.125	0.00070485	0.585408	5	0	1.411	2	0.592451	3.69
1774	3,5-Dimethylphenyl isothiocyanate	Cc1cc(C)cc(N=C=S)c1	40046-30-8	163.24	0	4.1195	1	0	0.757	2	0.140058	4.13
1610	Butyric acid, 2-methyl-, ethyl ester (8CI)	CCOC(=O)C(C)CC	7452-79-1	130.184	0	1.97614	4	0	1.719	1	0.400371	2.504
1457	1,4-Benzenediol	Oc1ccc(O)cc1	123-31-9	110.11	0.998093	0.688613	0	0	0.797	0	0.652302	2.67
214	9H-Carbazole	c1ccc2c(c1)[nH]c1ccccc12	86-74-8	167.206	0.309968	3.5384	0	0	0.752	0	0.385811	3.283
1492	Valeric acid, ethyl ester (8CI)	CCCCC(=O)OCC	539-82-2	130.184	0	2.20719	5	0	1.719	1	0.372762	2.569
1605	1-Hexanol, 2-amino-	CCCCC(N)CO	5665-74-7	117.189	0.456422	0.418045	4	1	1.557	0	0.97853	3.88
1005	benzylthiourea	NC(=S)NCc1ccccc1	621-83-0	166.244	0.344612	1.01871	3	0	0.666	1	0.919918	4.16
1255	3-Heptanol	CCCCC(O)CC	589-82-2	116.201	0.312636	2.12879	4	1	1.61	0	0.348962	5.72
1009	Methanone, (2-hydroxy-4-methoxyphenyl)phenyl-	COc1ccc(C(=O)c2ccccc2)c(O)c1	131-57-7	228.243	0.132794	2.98773	3	0	0.95	1	0.61818	3.38
43	1-chloroheptane	CCCCCCCCl	629-06-1	134.646	0.00070485	3.8908	5	0	1.292	0	0.0448078	3.9
481	Hexanedioic acid, diethyl ester	CCOC(=O)CCCCC(=O)OCC	141-28-6	202.247	0	2.37467	9	0	1.709	2	0.709522	2.98
1479	(2-fluorophenyl)methanol	OCc1ccccc1F	446-51-5	126.128	0.312636	1.21575	1	1	0.951	0	0.532388	3.3
843	C.I. Solvent Yellow 7 (8CI)	Oc1ccc(/N=N/c2ccccc2)cc1	1689-82-3	198.22	0.499046	3.44895	2	0	0.858	0	0.674952	1.41
1011	Benzenamine, 2,6-bis(1-methylethyl)-	CC(C)c1cccc(C(C)C)c1N	24544-04-5	177.285	0.0789578	3.43621	2	0	1.164	0	0.499399	2.31
1176	Ethanone, 1-phenyl-	CC(=O)c1ccccc1	98-86-2	120.148	0	1.67171	1	0	0.998	1	0.422819	2.29
1318	(E)-Pent-2-en-1-al	CC/C=C/C=O	1576-87-0	84.1161	0	1.33073	2	0	1.396	2	0.39019	3.47
720	3-Penten-2-one	C/C=C/C(C)=O	625-33-2	84.1161	0	0.784406	1	0	1.396	2	0.406176	2.621
863	Propionic acid, 2-bromo-2-methyl- (8CI)	CC(C)(Br)C(=O)O	2052-01-9	167.001	0.792361	1.1125	1	1	0.766	1	0.397588	3.7
839	2-Chlorobutyramide	CCC(Cl)C(N)=O	7462-73-9	121.565	0.487368	0.28416	2	0	1.009	1	0.607928	2.62
301	Butyric acid, 2-bromo-, ethyl ester (8CI)	CCOC(=O)C(Br)CC	533-68-6	195.054	0.00070485	1.96077	4	0	1.016	1	0.396989	3.18
270	1-Propanol, 2,2-dimethyl-	CC(C)(C)CO	75-84-3	88.1477	0.312636	1.14702	1	1	1.657	0	0.349579	1.21
804	Benzoic acid, 4-hydroxy-, butyl ester	CCCCOC(=O)c1ccc(O)cc1	94-26-8	194.226	0.663558	3.05183	5	0	1.207	1	0.729424	2.743
704	Benzamide, p-amino- (8CI)	NC(=O)c1ccc(N)cc1	2835-68-9	136.151	0.713311	-0.386048	1	0	0.752	1	0.975912	4.23
1286	4,5-Dichloro-2-nitroaniline	Nc1cc(Cl)c(Cl)cc1[N+](=O)[O-]	6641-64-1	207.013	0.302527	2.86593	1	0	0.392	2	0.400973	4.521
307	1-Propanamine, 3-methoxy-	COCCCN	5332-73-0	89.1358	0.210736	-0.0866276	3	0	1.89	0	0.79161	4.66
997	3-Butenenitrile	C=CCC#N	109-75-1	67.089	0.00070485	0.404622	2	0	1.206	1	0.25879	3.85
1333	2-Propynylamine, 1,1-dimethyl- (6CI,7CI,8CI)	C#CC(C)(C)N	2978-58-7	83.1313	0.295927	0.0730774	1	0	1.194	0	0.673173	3.862
1421	Benzene, 1,4-dinitro-	O=[N+]([O-])c1ccc([N+](=O)[O-])cc1	100-25-4	168.107	0	1.72935	2	0	0.769	4	0.309153	2.785
1030	4-Chlorobenzeneethanamine	NCCc1ccc(Cl)cc1	156-41-2	155.624	0.210736	1.97414	2	0	0.792	0	0.659384	1.283
1624	7-Decenal, (7Z)-	CC/C=C\CCCCCC=O	21661-97-2	154.249	0	3.268	7	0	1.448	2	0.405686	3.93
474	2-Hexenal, (2E)-	CCC/C=C/C=O	6728-26-3	98.1426	0	1.81604	3	0	1.414	2	0.393289	2.52
1716	(2-chlorophenyl)methanol	OCc1ccccc1Cl	17849-38-6	142.582	0.312636	1.73442	1	1	0.737	0	0.526379	2.92
1557	3-chlorobenzonitrile	N#Cc1cccc(Cl)c1	766-84-7	137.566	0	2.23666	1	0	0.663	0	0.257098	2.94
360	Acetic acid, 1,1-dimethylethyl ester	CC(=O)OC(C)(C)C	540-88-5	116.158	0	1.47968	2	0	1.755	1	0.404087	5.11
1671	Acetic acid, 2-methylpropyl ester	CC(=O)OCC(C)C	110-19-0	116.158	0	1.49083	3	0	1.755	1	0.397272	4.06
1378	1-Propanone, 1-(4-hydroxyphenyl)-	CCC(=O)c1ccc(O)cc1	70-70-2	150.174	0.663558	1.8476	2	0	0.66	1	0.699553	2.22
1405	Propanoic acid, 2-methyl-, ethyl ester	CCOC(=O)C(C)C	97-62-1	116.158	0	1.49083	3	0	1.755	1	0.397272	4.09
483	ethyl 2-thiophen-2-ylethanoate	CCOC(=O)Cc1cccs1	57382-97-5	170.229	0	2.09567	4	0	0.963	1	0.392922	2.67
567	Benzene, ethoxy-	CCOc1ccccc1	103-73-1	122.164	0	2.65286	2	0	1.204	0	0.331373	1.297
73	Acetic acid, cyano-, butyl ester	CCCCOC(=O)CC#N	5459-58-5	141.167	0.00070485	1.30305	6	0	1.553	1	0.544634	4.66
968	Methyl 4-cyanobenzoate	COC(=O)c1ccc(C#N)cc1	1129-35-7	161.157	0	1.46278	3	0	1.068	1	0.591251	2.618
134	Propiononitrile	CCC#N	107-12-0	55.0783	0.00070485	0.151648	1	0	1.431	0	0.204774	2.23
1319	(1)-2-Amino-3-methylbutan-1-ol	CC(C)C(N)CO	16369-05-4	103.162	0.456422	-0.298315	2	1	1.571	0	1.00304	1.373
293	Benzene, 1-bromo-4-fluoro-	Fc1ccc(Br)cc1	460-00-4	174.998	0	2.96257	0	0	0.568	0	0.105429	2.97
871	Benzenamine, 2-chloro-5-nitro-	Nc1cc([N+](=O)[O-])ccc1Cl	6283-25-6	172.569	0.295499	2.29071	1	0	0.531	2	0.514442	5.377
1645	Phenol, 2,3-dinitro-	O=[N+]([O-])c1cccc(O)c1[N+](=O)[O-]	66-56-8	184.106	0.302363	2.15579	2	0	0.716	4	0.45026	3.009
380	Toluene, alpha,alpha-dichloro- (8CI)	ClC(Cl)c1ccccc1	98-87-3	161.028	0.0879941	2.82392	1	0	0.657	0	0.106561	3.011
887	1-Hexanamine	CCCCCCN	111-26-2	101.189	0.210736	1.59302	4	0	1.592	0	0.585465	4.42
1496	Phenol, 3-nitro-	O=[N+]([O-])c1cccc(O)c1	554-84-7	139.109	0.689856	1.84938	1	0	0.784	2	0.485836	1.415
731	ethyl thiophene-2-carboxylate	CCOC(=O)c1cccs1	2810-04-0	156.203	0	2.36845	3	0	0.92	1	0.389823	4.535
1617	(3-bromophenyl)methanol	OCc1cccc(Br)c1	15852-73-0	187.034	0.312636	1.95537	1	1	0.602	0	0.526587	3.69
983	Benzoic acid, 4-nitro-, methyl ester	COC(=O)c1ccc([N+](=O)[O-])cc1	619-50-1	181.145	0	1.98101	3	0	1.093	3	0.543443	4.41
412	(4-methylphenyl)-phenylmethanone	Cc1ccc(C(=O)c2ccccc2)cc1	134-84-9	196.244	0	3.35701	2	0	0.895	1	0.509626	4.11
656	1-Propanol, 3-amino-2,2-dimethyl-	CC(C)(CN)CO	26734-09-8	103.162	0.523372	-0.485259	2	1	1.571	0	0.892844	5.18
791	Benzaldehyde, 4-(1-methylethyl)-	CC(C)c1ccc(C=O)cc1	122-03-2	148.201	0	2.66996	2	0	1.099	1	0.438221	5.02
568	Octanedinitrile	N#CCCCCCCC#N	629-40-3	136.194	0.0014097	0.902586	7	0	1.326	0	0.392143	2.15
562	Benzene, 1-methyl-2-nitro-	Cc1ccccc1[N+](=O)[O-]	88-72-2	137.136	0	2.40513	1	0	0.942	2	0.212881	3.293
825	Phenethyl alcohol, alpha,alpha-dimethyl-	CC(C)(O)Cc1ccccc1	100-86-7	150.217	0.312636	2.36155	2	1	1.118	0	0.435706	3.74
322	Benzenemethanol, 2,3,4,5,6-pentafluoro- (9CI)	OCc1c(F)c(F)c(F)c(F)c1F	440-60-8	198.09	0.312636	1.5275	1	1	0.958	0	0.359213	4.37
1193	4-ethylpyridine	CCc1ccncc1	536-75-4	107.153	0	1.72719	1	0	1.163	0	0.402964	2.91
347	Benzenamine, 2-bromo-4,6-dinitro-	Nc1c(Br)cc([N+](=O)[O-])cc1[N+](=O)[O-]	1817-73-8	262.017	0.233675	2.34348	2	0	0.409	4	0.567291	3.53
323	Acetanilide, 2-bromo-2'-hydroxy-5'-nitro- (8CI)	O=C(CBr)Nc1cc([N+](=O)[O-])ccc1O	3947-58-8	275.056	0.937499	2.40253	3	0	0.623	3	0.879245	2.514
1301	Benzene, 1,5-dichloro-2,4-dinitro-	O=[N+]([O-])c1cc([N+](=O)[O-])c(Cl)cc1Cl	3698-83-7	236.996	0	2.56634	2	0	0.4	4	0.2473	2.97
840	1,2-Benzenedicarboxylic acid, dimethyl ester	COC(=O)c1ccccc1C(=O)OC	131-11-3	194.184	0	1.57462	4	0	1.281	2	0.777734	2.51
1567	1-(1H-Pyrrol-2-yl)ethan-1-one	CC(=O)c1ccc[nH]1	1072-83-9	109.126	0.309968	0.894847	1	0	1.071	1	0.577068	2.68
1111	4-nitropyridine	O=[N+]([O-])c1ccncc1	1122-61-8	124.097	0	0.548495	1	0	0.952	2	0.496136	2.89
52	Benzoic acid, 4-hydroxy-, nonyl ester	CCCCCCCCCOC(=O)c1ccc(O)cc1	38713-56-3	264.359	0.663558	5.47837	10	0	1.299	1	0.74492	3.34
1782	Urea,1-decyl-2-thio- (7CI,8CI)	CCCCCCCCCCNC(N)=S	24827-74-5	216.387	0.344612	3.67989	10	0	1.131	1	0.858584	3.66
1654	(1,1'-Biphenyl)-2-ol	Oc1ccccc1-c1ccccc1	90-43-7	170.207	0.499046	3.27117	1	0	0.797	0	0.485458	3.7
89	3-tetradecyn-1-ol	CCCCCCCCCCC#CCCO	55182-74-6	210.355	0.312636	5.36914	11	1	1.409	0	0.411232	4.13
857	Propanoic acid, 2,2-dimethyl-	CC(C)(C)C(=O)O	75-98-9	102.131	0.57154	0.823276	1	1	1.547	1	0.400971	1.573
271	4-Octylaniline	CCCCCCCCc1ccc(N)cc1	16245-79-7	205.338	0.226647	4.94427	7	0	1.213	0	0.452798	3.62
1360	propan-2-yl but-2-enoate	C/C=C/C(=O)OC(C)C	18060-77-0	128.168	0	2.04605	3	0	1.58	2	0.463657	2.515
1561	Benzenemethanol, 4-chloro- (9CI)	OCc1ccc(Cl)cc1	873-76-7	142.582	0.312636	1.73442	1	1	0.737	0	0.526379	1.98
1236	Acetic acid, hexyl ester	CCCCCCOC(C)=O	142-92-7	144.211	0	2.6925	6	0	1.691	1	0.375861	1.599
1167	methyl 3-methylbut-2-enoate	COC(=O)C=C(C)C	924-50-5	114.142	0	1.53852	2	0	1.594	2	0.448935	3.01
333	2-Propenal, 3-phenyl-, (E)- (9CI)	O=C/C=C/c1ccccc1	14371-10-9	132.159	0	2.12075	2	0	0.943	2	0.473218	2.99
441	2,4,6-trichlorobenzoic acid	O=C(O)c1c(Cl)cc(Cl)cc1Cl	50-43-1	225.456	0.659416	3.17373	1	1	0.453	1	0.350597	4.23
32	1-fluoro-4-phenylbenzene	Fc1ccc(-c2ccccc2)cc1	324-74-3	172.198	0	3.94109	1	0	0.836	0	0.214922	2.72
1440	Acetic acid, 1-methylethyl ester	CC(=O)OC(C)C	108-21-4	102.131	0	1.00553	2	0	1.805	1	0.394173	2.872
1012	Propyl alcohol	CCCO	71-23-8	60.0947	0.312636	0.418609	1	1	1.768	0	0.308956	2.727
1742	Tridecanedioic acid, dimethyl ester	COC(=O)CCCCCCCCCCCC(=O)OC	1472-87-3	272.379	0	4.52837	14	0	1.639	2	0.725018	3.11
1720	1-Tridecanol	CCCCCCCCCCCCCO	112-70-9	200.36	0.312636	5.2717	11	1	1.558	0	0.339948	4.51
879	Benzaldehyde, 2,3,4-trihydroxy-	O=Cc1ccc(O)c(O)c1O	2144-08-3	154.12	1.01927	1.08041	1	0	0.767	1	0.651247	3.78
56	1-ethylnaphthalene	CCc1cccc2ccccc12	1127-76-0	156.223	0	4.35331	1	0	0.92	0	0.177186	4
296	Decanoic acid	CCCCCCCCCC(=O)O	334-48-5	172.264	0.57154	3.49202	8	1	1.523	1	0.382042	2.82
494	2-bromobenzoic acid	O=C(O)c1ccccc1Br	88-65-3	201.017	0.57154	2.44707	1	1	0.553	1	0.440673	2.331
1388	Naphthalene, 1-methyl-	Cc1cccc2ccccc12	90-12-0	142.197	0	3.868	0	0	0.868	0	0.174087	2.54
1778	4-Chloro-3-nitrophenyl isothiocyanate	O=[N+]([O-])c1cc(N=C=S)ccc1Cl	127142-66-9	214.63	0	3.52123	2	0	0.492	4	0.222523	3.86
1186	3,5-dinitrophenol	O=[N+]([O-])c1cc(O)cc([N+](=O)[O-])c1	586-11-8	184.106	0.832963	1.92569	2	0	0.716	4	0.582788	1.72
235	Ethanol, 2,2',2''-nitrilotris-	OCCN(CCO)CCO	102-71-6	149.188	0.725443	-1.53459	6	3	1.768	0	1.59976	2.44
495	3-ethyl-2,2-dimethyl- 3-pentanol	CCC(O)(CC)C(C)(C)C	66793-96-2	144.254	0.312636	2.84606	3	1	1.585	0	0.3964	1.993
1526	Benzonitrile, 3-nitro-	N#Cc1cccc([N+](=O)[O-])c1	619-24-9	148.119	0	1.31044	2	0	0.749	2	0.35696	3.74
701	2-hydroxy-1-phenylethanone	O=C(CO)c1ccccc1	582-24-1	136.148	0.172033	0.984978	2	1	0.95	1	0.698246	3.49
889	1-Butanamine, 2-methyl-	CCC(C)CN	96-15-1	87.1629	0.210736	0.876656	2	0	1.611	0	0.609976	4.057
1397	Phenol, 3,4-dichloro-	Oc1ccc(Cl)c(Cl)c1	95-77-2	163.001	0.861029	3.14558	0	0	0.5	0	0.306792	2.98
1566	Pyridine, 2-phenyl-	c1ccc(-c2ccccn2)cc1	1008-89-5	155.196	0	2.51721	1	0	0.89	0	0.495758	3.28
1299	Hept-4-yn-2-ol	CCC#CCC(C)O	19781-81-8	112.169	0.312636	1.74092	3	1	1.316	0	0.417147	2.315
1767	2,3-Butanedione, 1,4-dibromo-	O=C(CBr)C(=O)CBr	6305-43-7	243.881	0.0014097	1.44456	3	0	0.565	2	0.643015	3.1
1217	Hexanoic acid, epsilon-lactone	O=C1CCCCCO1	502-44-3	114.142	0	0.367248	0	0	1.506	1	0.464263	4.18
262	2-Propenoic acid, 2-methyl-, butyl ester	C=C(C)C(=O)OCCCC	97-88-1	142.195	0	2.48336	5	0	1.57	2	0.442763	1.626
1390	phenazine	c1ccc2nc3ccccc3nc2c1	92-82-0	180.205	0	2.49839	0	0	0.849	0	0.612545	4.56
620	Pyridine, 2-(phenylmethyl)-	c1ccc(Cc2ccccn2)cc1	101-82-6	169.222	0	3.00251	2	0	0.938	0	0.489091	5.33
1029	Ethanone, 1-(4-pyridinyl)-	CC(=O)c1ccncc1	1122-54-9	121.136	0	0.588652	1	0	1.095	1	0.706754	4.41
942	4-fluoro-2-nitrophenol	O=[N+]([O-])c1cc(F)ccc1O	394-33-2	157.099	0.282728	2.26111	1	0	0.79	2	0.34619	1.347
697	2-Nonenoic acid	CCCCCC/C=C/C(=O)O	3760-11-0	156.221	0.57154	3.31072	6	1	1.412	2	0.442229	2.997
1233	Benzenamine, 3-nitro-	Nc1cccc([N+](=O)[O-])c1	99-09-2	138.124	0.295499	1.44155	1	0	0.749	2	0.527375	1.926
299	Sebacic acid, dimethyl ester (8CI)	COC(=O)CCCCCCCCC(=O)OC	106-79-6	230.3	0	3.07244	11	0	1.674	2	0.71572	2.88
125	ethyl 3,3-diethoxyprop-2-enoate	CCOC(=O)C=C(OCC)OCC	32002-24-7	188.22	0	1.89613	7	0	1.798	2	0.882919	5
1365	Acrylic acid butyl ester (8CI)	C=CC(=O)OCCCC	141-32-2	128.168	0	2.25132	5	0	1.58	2	0.423678	3.204
1128	Butanedinitrile	N#CCCC#N	110-61-2	80.0878	0.0014097	-0.322201	3	0	1.173	0	0.452462	1.39
157	Benzenamine, 5-fluoro-2,4-dinitro-	Nc1cc(F)c([N+](=O)[O-])cc1[N+](=O)[O-]	367-81-7	201.112	0.302527	1.4376	2	0	0.693	4	0.527083	2.84
314	Propanoic acid, ethyl ester	CCOC(=O)CC	105-37-3	102.131	0	1.23658	3	0	1.805	1	0.366563	3.16
1125	2-Butanone, 3-methyl-	CC(=O)C(C)C	563-80-4	86.1319	0	0.862839	1	0	1.596	1	0.3705	3.47
912	3-Pyridinol, 2-nitro-	O=[N+]([O-])c1ncccc1O	15128-82-2	140.097	0.111554	1.02751	1	0	0.882	2	0.637243	2.76
1775	2,4-dinitronaphthalen-1-ol	O=[N+]([O-])c1cc([N+](=O)[O-])c2ccccc2c1O	605-69-6	234.165	0.282728	3.11981	2	0	0.659	4	0.508417	4.959
1574	(E)-oct-3-en-2-one	CCCC/C=C/C(C)=O	1669-44-9	126.196	0	2.24033	4	0	1.435	2	0.415474	2.7
1667	Butanoic acid, ethyl ester	CCCC(=O)OCC	105-54-4	116.158	0	1.72189	4	0	1.755	1	0.369662	3.38
478	Benzamide, N,2-dihydroxy- (9CI)	O=C(NO)c1ccccc1O	89-73-6	153.135	0.700751	1.15259	1	1	0.756	1	0.900837	3.013
547	1-Decanal	CCCCCCCCCC=O	112-31-2	156.264	0	3.47456	8	0	1.548	1	0.3424	2.16
1258	Propanoic acid, 2-methyl-	CC(C)C(=O)O	79-31-2	88.1048	0.57154	0.349118	1	1	1.56	1	0.391056	3.031
744	Benzamide	NC(=O)c1ccccc1	55-21-0	121.136	0.486663	0.590212	1	0	0.831	1	0.660738	2.08
801	Pyridine, 4-phenyl-	c1ccc(-c2ccncc2)cc1	939-23-1	155.196	0	2.51721	1	0	0.89	0	0.495758	2.9
514	Cyclohexanone, oxime	ON=C1CCCCC1	100-64-1	113.157	0.312636	1.18766	0	1	1.258	1	0.447017	4.925
602	2-Nonenal,(E)- (8CI)	CCCCCC/C=C/C=O	18829-56-6	140.222	0	3.27197	6	0	1.442	2	0.402587	3.54
1621	4-bromanylpyridine hydrochloride	Brc1ccncc1	19524-06-2	157.996	0	1.70976	0	0	0.593	0	0.396482	3.86
1294	furan-3-carbaldehyde	O=Cc1ccoc1	498-60-2	96.0839	0	0.690172	1	0	1.135	1	0.438941	3.512
1175	trans-1-bromo-2-pentene	CC/C=C/CBr	7348-71-2	149.029	0.00070485	2.93758	2	0	0.822	1	0.102103	3.12
1597	1-Butanol, 4-bromo-, acetate	CC(=O)OCCCCBr	4753-59-7	195.054	0.00070485	2.47029	5	0	1.016	1	0.369379	4.63
1204	Propionic acid, 3-bromo-, methyl ester (8CI)	COC(=O)CCBr	3395-91-3	167.001	0.00070485	1.53561	3	0	0.917	1	0.363181	2.223
1316	Benzaldehyde, 3-ethoxy-4-hydroxy-	CCOc1cc(C=O)ccc1O	121-32-4	166.173	0.439127	1.65906	3	0	1.142	1	0.762847	3.67
12	diethyl 2,2-dibromopropanedioate	CCOC(=O)C(Br)(Br)C(=O)OCC	631-22-1	317.959	0	2.26115	6	0	0.832	2	0.698086	4.75
639	1,4-Benzenediol, 2-bromo-	Oc1ccc(O)c(Br)c1	583-69-7	189.006	1.02053	1.72976	0	0	0.485	0	0.504466	1.066
892	Benzoic acid, 2-hydroxy-	O=C(O)c1ccccc1O	69-72-7	138.12	0.704334	2.03766	1	1	0.814	1	0.395618	2.17
935	Benzoic acid, methyl ester	COC(=O)c1ccccc1	93-58-3	136.148	0	1.94075	2	0	1.145	1	0.446492	3.61
41	1,2-Propylene glycol	CC(O)CO	57-55-6	76.0941	0.540286	-1.04763	1	2	1.706	0	0.614472	4.18
83	Nonane-2,4-dione	CCCCCC(=O)CC(C)=O	6175-23-1	156.221	0	1.78969	6	0	1.496	2	0.659078	3.53
1418	Benzoic acid, 4-hydroxy-	O=C(O)c1ccc(O)cc1	99-96-7	138.12	1.00183	1.39861	1	1	0.814	1	0.71701	4.024
1292	Benzamide, 4-hydroxy-	NC(=O)c1ccc(O)cc1	619-57-8	137.136	1.15022	-0.223734	1	0	0.782	1	0.934373	3.134
1483	Salicylaldehyde, 3-ethoxy- (8CI)	CCOc1cccc(C=O)c1O	492-88-6	166.173	0	1.97192	3	0	1.142	1	0.441455	3.01
921	1-thiophen-2-ylethanone	CC(=O)c1cccs1	88-15-3	126.177	0	1.41677	1	0	0.765	1	0.363052	5.66
573	3,4-Dimethoxy-5-hydroxybenzaldehyde	COc1cc(C=O)cc(O)c1OC	29865-90-5	182.173	0.335132	0.96962	3	0	1.269	1	0.957052	3.764
710	Pentanenitrile, 5-chloro-	N#CCCCCCl	6280-87-1	117.576	0.0014097	1.71586	4	0	1.062	0	0.210482	5.55
251	Toluene,5-chloro-2,4-dinitro- (6CI,7CI)	Cc1cc(Cl)c([N+](=O)[O-])cc1[N+](=O)[O-]	51676-74-5	216.578	0	2.49246	2	0	0.668	4	0.306922	3.27
1139	1-Pentyn-3-ol	C#CC(O)CC	4187-86-4	84.1161	0.397827	0.365749	2	1	1.24	0	0.399146	4.027
1444	Pyridine, 2-chloro-	Clc1ccccn1	109-09-1	113.544	0	1.58105	0	0	0.766	0	0.396274	2.971
631	ethyl pyridine-2-carboxylate	CCOC(=O)c1ccccn1	2524-52-9	151.162	0	1.08479	3	0	1.285	1	0.733526	3.213
531	Phosphonic acid, (phenylmethyl)-, diethyl ester	CCOP(=O)(Cc1ccccc1)OCC	1080-32-6	228.224	0	2.20257	6	0	1.653	1	1.1007	4.721
395	Pentanoic acid, 5-bromo-, ethyl ester	CCOC(=O)CCCCBr	14660-52-7	209.08	0.00070485	2.9556	6	0	1.054	1	0.372478	4.16
454	Valeraldehyde	CCCCC=O	110-62-3	86.1319	0	1.04801	3	0	1.596	1	0.326904	2.09
1295	1-Propene, 3-bromo-	C=CCBr	106-95-6	120.976	0.00070485	1.94118	1	0	0.669	1	0.0835349	3.211
1714	Benzaldehyde, 2-chloro-5-nitro-	O=Cc1cc([N+](=O)[O-])ccc1Cl	6361-21-3	185.564	0	2.20233	2	0	0.654	3	0.497775	3.78
183	Decane-1,2-diol	CCCCCCCCC(O)CO	1119-86-4	174.28	0.540286	2.34953	8	2	1.554	0	0.636166	3.764
680	(Ethylsulphonyl)ethylene	C=CS(=O)(=O)CC	1889-59-4	120.171	0	-1.47948	2	0	1.578	3	0.622844	2.34
372	Ethane, 1,1'-thiobis-	CCSCC	352-93-2	90.1878	0	1.80989	2	0	1.06	0	0.162556	2.328
896	1-phenylbutan-2-one	CCC(=O)Cc1ccccc1	1007-32-5	148.201	0	2.44004	3	0	1.099	1	0.429018	2.62
1661	Benzene, 1-methyl-4-nitro-	Cc1ccc([N+](=O)[O-])cc1	99-99-0	137.136	0	2.40513	1	0	0.942	2	0.212881	3.85
297	Neopentyl isothiocyanate	CCC(C)(C)N=C=S	597-97-7	129.224	0	3.15808	2	0	0.973	2	0.0993928	2.95
191	(Z)-1,4-dichlorobut-2-ene	ClC/C=C\CCl	1476-11-5	124.996	0.0014097	2.35063	2	0	0.784	1	0.0983048	3.07
538	4-Aminophenylacetonitrile	N#CCc1ccc(N)cc1	3544-25-0	132.162	0.227352	0.506417	2	0	0.828	0	0.606075	3.57
1588	2-Propenoic acid, pentyl ester	C=CC(=O)OCCCCC	2998-23-4	142.195	0	2.73663	6	0	1.57	2	0.426777	2.804
75	Pyridine, 2,3,4,5,6-pentachloro-	Clc1nc(Cl)c(Cl)c(Cl)c1Cl	2176-62-7	251.324	0	3.66221	0	0	0.706	0	0.199062	2.64
1432	Butanoic acid, propyl ester	CCCOC(=O)CCC	105-66-8	130.184	0	2.20719	5	0	1.719	1	0.372762	4.89
963	1-(5-methylfuran-2-yl)ethanone	CC(=O)c1ccc(C)o1	1193-79-9	124.137	0	1.25706	1	0	1.232	1	0.458706	5.409
507	ethyl pent-2-ynoate	CCC#CC(=O)OCC	55314-57-3	126.153	0	1.81932	4	0	1.443	1	0.440946	2.31
725	2-bromo-5-nitropyridine	O=[N+]([O-])c1ccc(Br)nc1	4487-59-6	202.993	0	1.48988	1	0	0.53	2	0.493433	1.18
452	9H-Carbazole, 9-ethenyl-	C=Cn1c2ccccc2c2ccccc21	1484-13-5	193.243	0	4.38122	1	0	0.873	1	0.41691	4
1308	1,2,3-Benzenetriol	Oc1cccc(O)c1O	87-66-1	126.11	1.16049	0.536158	0	0	0.749	0	0.684156	2.99
142	Butanoic acid, 2-bromo-3-methyl-	CC(C)C(Br)C(=O)O	565-74-2	181.027	0.793066	1.37791	2	1	0.836	1	0.421482	3.7
752	2-chloro-6-methoxy-3-nitropyridine	COc1ccc([N+](=O)[O-])c(Cl)n1	38533-61-8	188.568	0	1.99132	2	0	0.938	2	0.650217	4.58
273	Benzene, iodo-	Ic1ccccc1	591-50-4	204.008	0	3.26723	0	0	0.465	0	0.133726	3.62
1403	1,3-dibromopropan-2-ol	OC(CBr)CBr	96-21-9	217.887	0.421413	1.1901	2	1	0.545	0	0.335999	3.8
1165	5-bromopent-1-ene	C=CCCCBr	1119-51-3	149.029	0.00070485	2.9118	3	0	0.822	1	0.0897333	2.214
770	3-bromobutan-2-one	CC(=O)C(C)Br	814-75-5	151.001	0.00070485	1.03474	1	0	0.801	1	0.367118	2.129
1353	Benzenamine, 2-iodo-	Nc1ccccc1I	615-43-0	219.023	0.226647	2.56803	0	0	0.439	0	0.438877	2.1
943	Propionic acid, 3-chloro-, ethyl ester (8CI)	CCOC(=O)CCCl	623-71-2	136.576	0.00070485	1.51757	4	0	1.314	1	0.366072	3.62
1201	3-methylbutyl prop-2-enoate	C=CC(=O)OCCC(C)C	4245-35-6	142.195	0	2.50558	5	0	1.57	2	0.454386	2.354
132	(2E,6Z)-Nona-2,6-dien-1-al	CC/C=C\CC/C=C/C=O	557-48-2	138.206	0	3.06542	5	0	1.331	3	0.465872	2.187
1163	1-Butanol, 4-amino-	NCCCCO	13325-10-5	89.1358	0.523372	-0.63365	3	1	1.593	0	0.855321	4.854
376	Pentanoyl chloride	CCCCC(=O)Cl	638-29-9	120.577	0	2.1227	3	0	1.157	1	0.3424	4.73
1594	5-Chloropyridin-2-ol	Oc1ccc(Cl)cn1	4214-79-3	129.544	0.67022	1.25553	0	0	0.686	0	0.659692	1.827
516	Benzene, methyl-	Cc1ccccc1	108-88-3	92.1381	0	2.61728	0	0	1	0	0.11593	2.523
612	Naphthalene, 1-nitro-	O=[N+]([O-])c1cccc2ccccc12	86-57-7	173.168	0	3.24588	1	0	0.751	2	0.270358	5.67
166	Benzene, pentyl-	CCCCCc1ccccc1	538-68-1	148.244	0	4.55851	4	0	1.182	0	0.128327	1.76
1518	Benzene, 4-methyl-1,2-dinitro-	Cc1ccc([N+](=O)[O-])c([N+](=O)[O-])c1	610-39-9	182.133	0	2.09339	2	0	0.884	4	0.309833	1.8
771	ethyl hex-2-ynoate	CCCC#CC(=O)OCC	16205-90-6	140.179	0	2.30463	5	0	1.449	1	0.444045	2.282
91	1H-Imidazole, 2,4,5-tribromo-	Brc1nc(Br)c(Br)[nH]1	2034-22-2	304.765	0.345362	1.9659	0	0	0.451	0	0.405164	2.193
941	ethyl 4-fluorobenzoate	CCOC(=O)c1ccc(F)cc1	451-46-7	168.165	0	2.58821	3	0	1.179	1	0.45269	2.53
1302	Ketone,methyl 1-methylpyrrol-3-yl (7CI,8CI)	CC(=O)c1ccn(C)c1	932-62-7	123.152	0	0.712456	1	0	1.273	1	0.554151	2.075
140	Benzene, 1,4-dibromo-	Brc1ccc(Br)cc1	106-37-6	235.904	0	3.70219	0	0	0.474	0	0.0996278	4.37
421	3,4-Dinitrobenzyl alcohol	O=[N+]([O-])c1ccc(CO)cc1[N+](=O)[O-]	79544-31-3	198.133	0.312636	0.643387	3	1	0.839	4	0.723192	3.88
1736	2,3,4-Trichloroanisole	COc1ccc(Cl)c(Cl)c1Cl	54135-80-7	211.472	0	3.93199	1	0	0.68	0	0.172205	4.34
1620	2,6-Xylyl isothiocyanate	Cc1cccc(C)c1N=C=S	19241-16-8	163.24	0	4.1195	1	0	0.757	2	0.140058	2.97
1423	Pyridine, 2-ethyl-	CCc1ccccn1	100-71-0	107.153	0	1.72719	1	0	1.163	0	0.402964	2.361
617	3-methylhex-1-yn-3-ol	C#CC(C)(O)CCC	4339-05-3	112.169	0.397827	1.32522	3	1	1.316	0	0.412159	5.6
222	4-Butylphenyl isothiocyanate	CCCCc1ccc(N=C=S)cc1	23165-44-8	191.293	0	5.16545	4	0	0.849	2	0.148676	2.914
1577	2-Propenoic acid, 2-methyl-, propyl ester	C=C(C)C(=O)OCCC	2210-28-8	128.168	0	1.99805	4	0	1.58	2	0.439664	2.363
648	(E)-dec-2-enal	CCCCCCC/C=C/C=O	3913-81-3	154.249	0	3.75728	7	0	1.448	2	0.405686	1.466
458	2-ethylthiophene	CCc1cccs1	872-55-9	112.193	0	2.76251	1	0	0.81	0	0.0592613	2.35
1702	Benzonitrile, 4-hydroxy-	N#Cc1ccc(O)cc1	767-00-0	119.121	0.67022	1.44615	1	0	0.763	0	0.533643	1.558
666	2-Propen-1-ol	C=CCO	107-18-6	58.0789	0.312636	0.186273	1	1	1.418	1	0.359872	2.7
1587	3,3-Dimethylbutyraldehyde	CC(C)(C)CC=O	2987-16-8	100.158	0	1.29112	2	0	1.58	1	0.364428	3.42
888	m-Cresol, alpha,alpha,alpha-trifluoro-4-nitro-	O=[N+]([O-])c1ccc(O)cc1C(F)(F)F	88-30-2	207.107	0.861029	2.60675	2	0	0.905	2	0.371317	3.98
1700	2-Butenoic acid, ethyl ester, (E)- (9CI)	C/C=C/C(=O)OCC	623-70-1	114.142	0	1.79179	3	0	1.594	2	0.432948	2.54
526	Hydroquinone, 2,5-dichloro- (8CI)	Oc1cc(Cl)c(O)cc1Cl	824-69-1	179	1.04297	2.17026	0	0	0.442	0	0.345997	3.21
497	1,2-Propanediol, 3-chloro-	OCC(O)CCl	96-24-2	110.539	0.612569	-0.682649	2	2	1.019	0	0.61398	4.34
162	Pentyl isothiocyanate	CCCCCN=C=S	629-12-9	129.224	0	3.40028	4	0	0.973	2	0.0649684	4.22
1762	4-bromo-2-nitrophenol	O=[N+]([O-])c1cc(Br)ccc1O	7693-52-9	218.005	0.282728	3.0594	1	0	0.472	2	0.340389	2.567
796	Hexanedioic acid, dibutyl ester	CCCCOC(=O)CCCCC(=O)OCCCC	105-99-7	258.353	0	4.31591	13	0	1.649	2	0.721919	2.648
578	3-Bromo-2,2-dimethyl-1-propanol	CC(C)(CO)CBr	40894-00-6	167.044	0.313341	1.55963	2	1	0.894	0	0.349295	3.4
832	Pyridine, 2-bromo-	Brc1ccccn1	109-04-6	157.996	0	1.75044	0	0	0.593	0	0.396482	2.01
492	Benzamide, 2-methyl-	Cc1ccccc1C(N)=O	527-85-5	135.163	0.486663	1.00019	1	0	0.92	1	0.661418	3.506
346	Benzonitrile, 4-chloro-3,5-dinitro-	N#Cc1cc([N+](=O)[O-])c(Cl)c([N+](=O)[O-])c1	1930-72-9	227.561	0	1.18564	3	0	0.477	4	0.451001	3.54
1014	2-Propynoic acid	C#CC(=O)O	471-25-0	70.0467	0.65673	-0.697568	1	1	0.838	1	0.41673	3.86
1635	(+/-)-beta-butyrolactone	CC1CC(=O)O1	36536-46-6	86.089	0	-0.416864	0	0	1.508	1	0.485674	1.978
215	2,4-Dibromo-2,4-dimethyl-3-pentanone	CC(C)(Br)C(=O)C(C)(C)Br	17346-16-6	271.977	0	2.89452	2	0	0.738	1	0.417371	3.626
668	(Z)-2-Butene-1,4-diol	OC/C=C\CO	6117-80-2	88.1048	0.625272	-0.711281	2	2	1.381	1	0.651395	3.15
1312	thiophene-3-carbaldehyde	O=Cc1ccsc1	498-62-4	112.15	0	1.63323	1	0	0.698	1	0.343966	3.53
1	Crotonaldehyde, (E)-	C/C=C/C=O	123-73-9	70.0896	0	0.845422	1	0	1.371	2	0.387091	4.35
1099	Pent-4-yn-2-ol	C#CCC(C)O	2117-11-5	84.1161	0.397827	0.365749	2	1	1.24	0	0.399146	2.88
1133	ethenyl hexanoate	C=COC(=O)CCCCC	3050-69-9	142.195	0	2.73663	6	0	1.57	2	0.426777	3.43
1516	Quinoline, 8-nitro-	O=[N+]([O-])c1cccc2cccnc12	607-35-2	174.156	0	1.81883	1	0	0.806	2	0.554293	3.86
389	Ethanol, 2,2,2-trichloro-	OCC(Cl)(Cl)Cl	115-20-8	149.403	0.420004	1.33606	1	1	0.476	0	0.290813	3.93
505	2-Furaldehyde,5-bromo- (6CI,7CI,8CI)	O=Cc1ccc(Br)o1	1899-24-7	174.98	0	1.50491	1	0	0.639	1	0.436238	4.06
1106	Acetic acid, phenyl-, methyl ester	COC(=O)Cc1ccccc1	101-41-7	150.174	0	1.95044	3	0	1.183	1	0.449591	3.491
693	Imidodicarbonimidic diamide, N-phenyl-	N=C(N)NC(=N)Nc1ccccc1	102-02-3	177.206	0.703461	0.268574	4	0	0.879	2	1.55908	2.502
1086	1,2-Benzenediol	Oc1ccccc1O	120-80-9	110.11	0.773661	1.12514	0	0	0.797	0	0.531875	4.3
1053	Propanenitrile, 3-chloro-	N#CCCCl	542-76-7	89.5231	0.0014097	0.357364	2	0	0.89	0	0.276999	3.39
1304	2-Pyrimidinamine, 4-chloro-6-methyl- (9CI)	Cc1cc(Cl)nc(N)n1	5600-21-5	143.574	0.295499	1.7996	0	0	0.823	0	0.645729	2.738
122	Phenol, pentafluoro-	Oc1c(F)c(F)c(F)c(F)c1F	771-61-9	184.064	0.956434	2.73116	0	0	0.869	0	0.10951	1.86
366	Urea, 1-hexyl-2-thio- (6CI,7CI,8CI)	CCCCCCNC(N)=S	21071-27-2	160.281	0.344612	1.73865	6	0	1.007	1	0.846187	2.26
489	1,3-Butanedione, 1-phenyl-	CC(=O)CC(=O)c1ccccc1	93-91-4	162.185	0	1.39689	3	0	1.047	2	0.732808	3.77
1786	Benzene, 1,2,4,5-tetrachloro-	Clc1cc(Cl)c(Cl)cc1Cl	95-94-3	215.891	0	4.08013	0	0	0.461	0	0	4.31
551	Piperazine, 1-methyl-	CN1CCNCC1	109-01-3	100.162	0.16093	-0.864924	0	0	1.734	0	0.940215	3.71
88	Isothiocyanicacid, diphenylmethyl ester (6CI,7CI,8CI)	S=C=NC(c1ccccc1)c1ccccc1	3550-21-8	225.309	0	4.79236	3	0	0.715	2	0.258634	3.53
396	Pyridine, 2-chloro-3,5-dinitro-	O=[N+]([O-])c1cnc(Cl)c([N+](=O)[O-])c1	2578-45-2	203.54	0	0.785786	2	0	0.585	4	0.590177	3.92
46	Methanone, (4-bromophenyl)phenyl- (9CI)	O=C(c1ccccc1)c1ccc(Br)cc1	90-90-4	261.114	0	3.63622	2	0	0.641	1	0.506244	3.122
1141	2-Butanone, 4-(4-hydroxyphenyl)-	CC(=O)CCc1ccc(O)cc1	5471-51-2	164.201	0.499046	1.40177	3	0	1.064	1	0.702652	5.01
1677	Acetic acid, phenyl ester	CC(=O)Oc1ccccc1	122-79-2	136.148	0	1.94075	2	0	1.145	1	0.446492	4.81
521	5-Nonanone	CCCCC(=O)CCCC	502-56-7	142.238	0	3.03513	6	0	1.553	1	0.355287	3.64
44	n-Hexane	CCCCCC	110-54-3	86.1748	0	3.28318	3	0	1.667	0	0.0421997	3.59
593	cyclohexen-1-yl ethanoate	CC(=O)OC1=CCCCC1	1424-22-2	140.179	0	2.33662	2	0	1.383	2	0.431528	5.04
848	cyclopent-2-en-1-one	O=C1C=CCC1	930-30-3	82.1003	0	0.404351	0	0	1.097	2	0.382572	2.83
233	4-(4-bromophenyl)phenol	Oc1ccc(-c2ccc(Br)cc2)cc1	29558-77-8	249.103	0.499046	4.05927	1	0	0.592	0	0.482755	2.27
236	Adipic acid, dihydrazide (8CI)	NNC(=O)CCCCC(=O)NN	1071-93-8	174.2	0.932114	-2.58543	5	0	1.304	2	2.01294	2.767
549	2-Propanol, 1-chloro-	CC(O)CCl	127-00-4	94.5395	0.384919	0.486191	1	1	1.07	0	0.336074	3.218
437	Pyridine, 2-fluoro-	Fc1ccccn1	372-48-5	97.0902	0	1.01082	0	0	1.032	0	0.402283	3.23
637	methyl 4-bromobenzoate	COC(=O)c1ccc(Br)cc1	619-42-1	215.044	0	2.7321	2	0	0.749	1	0.443789	2.111
1723	2H-1-Benzopyran-2-one,3-(bromoacetyl)- (9CI)	O=C(CBr)c1cc2ccccc2oc1=O	29310-88-1	267.075	0.00070485	1.93492	2	0	0.703	3	0.812544	4.05
688	Phenol, 2,3,5-trimethyl-	Cc1cc(C)c(C)c(O)c1	697-82-5	136.19	0.499046	2.81579	0	0	1.075	0	0.390924	4.24
1084	Thiocyanic acid, phenylmethyl ester	N#CSCc1ccccc1	3012-37-1	149.214	0	2.20565	3	0	0.758	0	0.417456	2.7
604	4,6-dichloro-5-nitropyrimidine	O=[N+]([O-])c1c(Cl)ncnc1Cl	4316-93-2	193.975	0	0.9916	1	0	0.549	2	0.55526	1.051
1548	3-Buten-1-ol	C=CCCO	627-27-0	72.1054	0.312636	0.671583	2	1	1.438	1	0.362971	3.88
1565	Ethanone, 1-(1-methyl-1H-pyrrol-2-yl)-	CC(=O)c1cccn1C	932-16-1	123.152	0	1.89558	1	0	1.273	1	0.554151	2.445
1224	Benzenamine, 3,4-dichloro-	Nc1ccc(Cl)c(Cl)c1	95-76-1	162.016	0.352277	2.61866	0	0	0.462	0	0.348332	3.64
207	Propane, 1-isothiocyanato-	CCCN=C=S	628-30-8	101.171	0	2.42967	2	0	0.857	2	0.0587701	2.978
95	Dibenzooxathiane	c1ccc2c(c1)Oc1ccccc1S2	262-20-4	200.257	0	3.74805	0	0	0.725	0	0.497478	3.16
430	Octanoyl chloride	CCCCCCCC(=O)Cl	111-64-8	162.656	0	3.57863	6	0	1.26	1	0.351697	1.842
619	2-(furan-2-ylmethylidene)propanedinitrile	N#CC(C#N)=Cc1ccco1	3237-22-7	144.13	0	1.42234	3	0	0.966	1	0.583451	2.01
240	Aniline, 4-chloro-2,6-dinitro- (8CI)	Nc1c([N+](=O)[O-])cc(Cl)cc1[N+](=O)[O-]	5388-62-5	217.566	0.203825	2.09386	2	0	0.468	4	0.540303	3.12
936	1-Propanamine, 2-methyl-	CC(C)CN	78-81-9	73.1364	0.210736	0.391347	1	0	1.641	0	0.606876	3.641
1370	1-Pentanol, 5-chloro-, acetate	CC(=O)OCCCCCCl	20395-28-2	164.629	0.00070485	2.3295	6	0	1.354	1	0.372271	3.291
1623	(E)-Pent-3-enoic acid methyl ester	C/C=C/CC(=O)OC	20515-19-9	114.142	0	1.51533	3	0	1.594	2	0.432948	2.06
926	2-Propanol, 1-bromo-	CC(O)CBr	19686-73-8	138.991	0.384919	0.710142	1	1	0.753	0	0.336282	2.887
54	Naphthalene, pure	c1ccc2ccccc2c1	91-20-3	128.17	0	3.45802	0	0	0.805	0	0.173407	2.323
1158	Valeric acid, 5-bromo-, methyl ester (8CI)	COC(=O)CCCCBr	5454-83-1	195.054	0.00070485	2.47029	5	0	1.016	1	0.369379	2.84
1513	2-Hexanone	CCCCC(C)=O	591-78-6	100.158	0	1.5792	3	0	1.58	1	0.34599	1.56
1278	2-Butene, 1,4-dibromo-, trans-	BrC/C=C/CBr	821-06-7	213.898	0.0014097	2.79853	2	0	0.571	1	0.0987204	2.758
882	1-Propen-2-ol, acetate	C=C(C)OC(C)=O	108-22-5	100.115	0	1.02743	2	0	1.614	2	0.433466	3.04
158	Butanoic acid, 2-bromo-3-methyl-, ethyl ester	CCOC(=O)C(Br)C(C)C	609-12-1	209.08	0.00070485	2.21503	4	0	1.054	1	0.427697	3.16
670	Hex-2-yn-1-ol	CCCC#CCO	764-60-3	98.1426	0.312636	1.48666	3	1	1.284	0	0.386438	3.39
759	(E)-oct-2-enal	CCCCC/C=C/C=O	2548-87-0	126.196	0	2.78666	5	0	1.435	2	0.399488	4.53
1619	2-Heptenal, (2E)-	CCCC/C=C/C=O	18829-55-5	112.169	0	2.30135	4	0	1.426	2	0.396388	4.12
1289	Aniline, p-fluoro- (8CI)	Nc1ccc(F)cc1	371-40-4	111.117	0.283425	1.13507	0	0	0.82	0	0.423306	1.89
272	2-Pyridinol,4-methyl-3-nitro- (8CI)	Cc1ccnc(O)c1[N+](=O)[O-]	21901-18-8	154.123	0.111554	1.16587	1	0	0.989	2	0.637923	4.79
3	1H-Pyrazole	c1cn[nH]c1	288-13-1	68.0771	0.525905	0.148004	0	0	1.007	0	0.407727	2.34
340	2-Butyne-1,4-diol	OCC#CCO	110-65-6	86.089	0.625272	-0.892604	2	2	1.102	0	0.656294	1.796
287	Phosphoric acid, trimethyl ester	COP(=O)(OC)OC	512-56-1	140.075	0	-0.592769	3	0	2.342	1	1.21761	3.627
1731	Benzene, 1-(bromomethyl)-4-nitro-	O=[N+]([O-])c1ccc(CBr)cc1	100-11-8	216.032	0.00070485	2.72309	2	0	0.593	2	0.212598	2.94
255	Durohydroquinone	Cc1c(C)c(O)c(C)c(C)c1O	527-18-4	166.216	0.623337	2.32852	0	0	1.089	0	0.655022	3.91
1094	5-Hepten-2-one, 6-methyl-	CC(=O)CCC=C(C)C	110-93-0	126.196	0	2.09	3	0	1.435	2	0.43146	3.64
1222	Benzenamine, 2,3,4,5,6-pentafluoro-	Nc1c(F)c(F)c(F)c(F)c1F	771-60-8	183.079	0.386703	2.60432	0	0	0.839	0	0.151049	3.85
381	Acetonitrile, (p-bromophenyl)-	N#CCc1ccc(Br)cc1	16532-79-9	196.044	0.00070485	2.36469	2	0	0.614	0	0.288199	1.778
1153	thiophene-2-carbonitrile	N#Cc1cccs1	1003-31-2	109.15	0	1.53705	1	0	0.657	0	0.200241	3.111
2	Pentane, 1-nitro- (8CI)(9CI)	CCCCC[N+](=O)[O-]	628-05-7	117.146	0.00070485	2.06465	4	0	0.422	2	0.253901	2.57
1332	5-Hexyn-3-ol	C#CCC(O)CC	19780-84-8	98.1426	0.397827	0.851058	3	1	1.284	0	0.402245	3.752
1342	Ethyl sulfone (8CI)	CCS(=O)(=O)CC	597-35-3	122.187	0	0.160512	2	0	1.665	2	0.571928	5.12
957	Methanone, phenyl-4-pyridinyl-	O=C(c1ccccc1)c1ccncc1	14548-46-0	183.206	0	1.86398	2	0	0.898	1	0.792881	3.17
1073	3-chloropropanamide	NC(=O)CCCl	5875-24-1	107.538	0.487368	-0.341561	2	0	0.907	1	0.577219	1.18
1306	Phenol, 2,3,4,5-tetrachloro-	Oc1cc(Cl)c(Cl)c(Cl)c1Cl	4901-51-3	231.89	0.788062	4.2959	0	0	0.34	0	0.0515504	3.407
638	Propanenitrile, 2-bromo-	CC(Br)C#N	19481-82-4	133.974	0.0883465	0.489993	1	0	0.646	0	0.196104	2.004
195	2,2,2-trifluoro-1-phenylethanone	O=C(c1ccccc1)C(F)(F)F	434-45-7	174.12	0	2.67548	2	0	0.995	1	0.307621	1.082
445	3-Pentyn-1-ol	CC#CCCO	10229-10-4	84.1161	0.312636	1.00135	2	1	1.24	0	0.383339	2.95
533	2-Chloro-3-hydroxy-p-anisaldehyde	COc1ccc(C=O)c(Cl)c1O	37687-57-3	186.592	0.16676	1.92881	2	0	0.884	1	0.611703	2.01
962	2-chlorothiophene	Clc1cccs1	96-43-5	118.585	0	2.54348	0	0	0.598	0	0.0525719	2.82
1085	2-Butanone, 3,3-dimethyl-	CC(=O)C(C)(C)C	75-97-8	100.158	0	1.337	1	0	1.58	1	0.380414	4.76
692	Hydrazinecarboxaldehyde	NNC=O	624-84-0	60.0551	0.466057	-1.59473	0	0	1.499	1	0.996087	5.215
1755	Benzene, 1-fluoro-2,4-dinitro-	O=[N+]([O-])c1ccc(F)c([N+](=O)[O-])c1	70-34-8	186.097	0	1.48786	2	0	0.776	4	0.312252	2.84
1311	2,4-Pentanedione	CC(=O)CC(C)=O	123-54-6	100.115	0	-0.151549	2	0	1.493	2	0.646681	3.104
659	1,3-propylene diisothiocyanate	S=C=NCCCN=C=S	52714-52-0	158.246	0	3.80294	4	0	0.673	4	0.084638	4.96
1728	Ketone,bromomethyl 3-thienyl (7CI,8CI)	O=C(CBr)c1ccsc1	1468-82-2	205.073	0.00070485	2.46157	2	0	0.594	1	0.362768	3.75
1722	Benzene, 1,2,4-trichloro-3,5-dinitro-	O=[N+]([O-])c1cc(Cl)c(Cl)c([N+](=O)[O-])c1Cl	2678-21-9	271.441	0	2.84513	2	0	0.293	4	0.22415	2.943
6	2,4-Hexanediol	CC(O)CCC(C)O	2935-44-6	118.174	0.625272	0.207911	3	2	1.594	0	0.649526	5.83
1063	Ethanone, 1-(2-furanyl)-	CC(=O)c1ccco1	1192-62-7	110.11	0	0.847087	1	0	1.19	1	0.458027	2.345
675	2-Propenoic acid, phenylmethyl ester	C=CC(=O)OCc1ccccc1	2495-35-4	162.185	0	2.47988	4	0	1.118	2	0.503606	3.34
1078	Benzonitrile, 4-chloro-3-nitro-	N#Cc1ccc(Cl)c([N+](=O)[O-])c1	939-80-0	182.564	0	1.83125	2	0	0.561	2	0.35405	5.04
38	Dodecanedioic acid	O=C(O)CCCCCCCCCCC(=O)O	693-23-2	230.3	1.14308	2.73025	11	2	1.453	2	0.715686	2.84
205	3-chloro-4-fluorophenol	Oc1ccc(F)c(Cl)c1	2613-23-2	146.546	0.861029	2.62691	0	0	0.638	0	0.312802	4.42
572	Octane-2,4-dione	CCCCC(=O)CC(C)=O	14090-87-0	142.195	0	1.30438	5	0	1.495	2	0.655979	5.31
1036	3-bromofuran	Brc1ccoc1	22037-28-1	146.97	0	2.02961	0	0	0.606	0	0.147755	2.416
1118	2-Propenoic acid, 2-methylpropyl ester	C=CC(=O)OCC(C)C	106-63-8	128.168	0	2.02027	4	0	1.58	2	0.451287	2.99
1362	Phenol, 3-amino-	Nc1cccc(O)c1	591-27-5	109.126	0.725694	0.903803	0	0	0.764	0	0.648027	3.72
570	Acrylic acid, tert-butyl ester (8CI)	C=CC(=O)OC(C)(C)C	1663-39-4	128.168	0	2.00912	3	0	1.58	2	0.458102	4.71
17	Phosphine oxide, triphenyl-	O=P(c1ccccc1)(c1ccccc1)c1ccccc1	791-28-6	278.284	0	3.62498	3	0	1.082	1	0.838965	2.86
995	Benzamide, N-hydroxy-	O=C(NO)c1ccccc1	495-18-1	137.136	0.567957	1.01558	1	1	0.8	1	0.948594	3.92
47	Butyraldehyde, 2-ethyl-	CCC(C=O)CC	97-96-1	100.158	0	1.30227	3	0	1.58	1	0.357613	3.32
876	1-Pentyn-3-ol, 3-methyl-	C#CC(C)(O)CC	77-75-8	98.1426	0.397827	0.839907	2	1	1.284	0	0.40906	3.58
145	1-Naphthalenemethyl isothiocyanate	S=C=NCc1cccc2ccccc12	17112-82-2	199.272	0	4.49195	2	0	0.682	2	0.199954	1.733
1502	Phenol, 3,4-dinitro-	O=[N+]([O-])c1ccc(O)cc1[N+](=O)[O-]	577-71-9	184.106	0.861029	1.81423	2	0	0.716	4	0.582788	3.82
1757	2,3,5-trichlorobenzaldehyde	O=Cc1cc(Cl)cc(Cl)c1Cl	56961-75-2	209.456	0	3.2884	1	0	0.531	1	0.318731	5.19
906	Propane, 1-bromo-2-methyl-	CC(C)CBr	78-77-3	137.018	0.00070485	2.42777	1	0	0.861	0	0.0633275	2.48
1179	Butyraldehyde	CCCC=O	123-72-8	72.1054	0	0.562701	2	0	1.62	1	0.323805	1.5
1016	Pentanoic acid, 4-oxo-, ethyl ester	CCOC(=O)CCC(C)=O	539-88-8	144.168	0	0.798274	5	0	1.648	2	0.676552	2.427
246	Sulfuric acid, dibutyl ester	CCCCOS(=O)(=O)OCCCC	625-22-9	210.291	0	2.22423	8	0	1.984	2	0.957785	3.68
320	Butyric acid, 4-chloro-, ethyl ester (8CI)	CCOC(=O)CCCCl	3153-36-4	150.603	0.00070485	1.8278	5	0	1.337	1	0.369171	2.31
167	2,2,2-trifluoro-1-thiophen-2-ylethanone	O=C(c1cccs1)C(F)(F)F	651-70-7	180.149	0	2.42055	2	0	0.766	1	0.247853	2.957
1037	1-Undecanamine	CCCCCCCCCCCN	7307-55-3	171.322	0.210736	4.01956	9	0	1.548	0	0.600961	4.05
181	Propyl sulfoxide (8CI)	CCCS(=O)CCC	4253-91-2	134.24	0	0.819799	4	0	1.388	1	0.726311	2.956
919	4-acetylbenzonitrile	CC(=O)c1ccc(C#N)cc1	1443-80-7	145.158	0	1.37408	2	0	0.928	1	0.567578	4.611
1146	3,4,5-Trihydroxybenzaldehyde	O=Cc1cc(O)c(O)c(O)c1	13677-79-7	154.12	1.40569	0.749762	1	0	0.767	1	0.972639	2.223
678	1-(4-phenylphenyl)ethanone	CC(=O)c1ccc(-c2ccccc2)cc1	92-91-1	196.244	0	3.35701	2	0	0.895	1	0.519393	3.13
309	Phenol, 2,6-dichloro-4-nitro-	O=[N+]([O-])c1cc(Cl)c(O)c(Cl)c1	618-80-4	207.998	0.417662	2.95913	1	0	0.422	2	0.29033	2.35
984	Toluene, 4-chloro-alpha,alpha,alpha-trifluoro-3-nitro- (8CI)	O=[N+]([O-])c1cc(C(F)(F)F)ccc1Cl	121-17-5	225.552	0	3.41348	2	0	0.737	2	0.0947721	2.08
407	1,4-Benzenedicarboxylic acid, 2-nitro-, dimethyl ester	COC(=O)c1ccc(C(=O)OC)c([N+](=O)[O-])c1	5292-45-5	239.181	0	1.42766	5	0	1.24	4	0.874685	3.84
188	Phenol, 2,2'-methylenebis(4-chloro-	Oc1ccc(Cl)cc1Cc1cc(Cl)ccc1O	97-23-4	269.122	1.34044	4.8273	2	0	0.622	0	0.72617	3.15
1688	Phenol, 3,4,5-trimethyl-	Cc1cc(O)cc(C)c1C	527-54-8	136.19	0.499046	2.81579	0	0	1.075	0	0.390924	3.67
294	2-Butenoicacid, 1,1-dimethylethyl ester, (E)-	C/C=C/C(=O)OC(C)(C)C	79218-15-8	142.195	0	2.52021	3	0	1.57	2	0.473571	4.07
204	Urea, 1-octyl-2-thio- (7CI,8CI)	CCCCCCCCNC(N)=S	13281-03-3	188.334	0.344612	2.70927	8	0	1.078	1	0.852386	2.381
353	4-Amino-3,5-dinitrobenzamide	NC(=O)c1cc([N+](=O)[O-])c(N)c([N+](=O)[O-])c1	54321-79-8	226.146	0.63371	0.52219	3	0	0.638	5	1.09892	3.34
484	Benzamide, 2-nitro- (9CI)	NC(=O)c1ccccc1[N+](=O)[O-]	610-15-1	166.134	0.486663	0.287315	2	0	0.769	3	0.75769	2.05
26	Propionic acid, 2,3-dibromo-, ethyl ester (6CI,7CI,8CI)	CCOC(=O)C(Br)CBr	3674-13-3	259.923	0.0014097	2.24052	4	0	0.718	1	0.466322	1.693
1579	Isothiocyanic acid, phenethyl ester	S=C=NCCc1ccccc1	2257-09-2	163.24	0	3.36183	3	0	0.757	2	0.144897	3.87
1059	3-Penten-2-one, 4-methyl-	CC(=O)C=C(C)C	141-79-7	98.1426	0	1.01645	1	0	1.414	2	0.425262	1.79
315	Thiophene, 3-methyl-	Cc1ccsc1	616-44-4	98.1669	0	2.2772	0	0	0.743	0	0.0561621	4.66
319	Ethanone, 1-(3-aminophenyl)-	CC(=O)c1cccc(N)c1	99-03-6	135.163	0.226647	1.05841	1	0	0.92	1	0.737993	4.34
467	1,3-Benzenediol, 4-chloro-	Oc1ccc(Cl)c(O)c1	95-88-5	144.555	1.00089	1.75259	0	0	0.578	0	0.504258	3.45
33	1-chlorooctane	CCCCCCCCCl	111-85-3	148.673	0.00070485	4.37611	6	0	1.313	0	0.047907	5.137
812	2-amino-4,6-dimethylphenol	Cc1cc(C)c(O)c(N)c1	41458-65-5	137.179	0.514795	1.138	0	0	0.956	0	0.546945	2.296
1007	2,4-diaminophenol	Nc1ccc(O)c(N)c1	95-86-3	124.14	0.741442	-1.83338	0	0	0.688	0	0.79451	2.02
1245	2-Amino-o-cresol	Cc1c(N)cccc1O	53222-92-7	123.152	0.725694	1.31378	0	0	0.874	0	0.648706	3.511
766	2-Pentyn-1-ol	CCC#CCO	6261-22-9	84.1161	0.312636	1.00135	2	1	1.24	0	0.383339	3.37
367	2-bromoethylsulfanylbenzene	BrCCSc1ccccc1	4837-01-8	217.127	0.00070485	3.27812	3	0	0.657	0	0.245301	4.01
831	2-Propanol, 1-amino-	CC(O)CN	78-96-6	75.1093	0.456422	-1.03788	1	1	1.632	0	0.969232	3.064
331	2-Butanone, 3-chloro-	CC(=O)C(C)Cl	4091-39-8	106.55	0.00070485	0.785078	1	0	1.1	1	0.36691	4.18
485	Isothiocyanic acid, butyl ester	CCCCN=C=S	592-82-5	115.197	0	2.91497	3	0	0.92	2	0.0618693	4.73
408	4-Hydroxyphenethyl alcohol	OCCc1ccc(O)cc1	501-94-0	138.163	0.811682	1.01169	2	1	0.982	0	0.668718	2.295
62	1,2,3-Trifluoro-4-nitrobenzene	O=[N+]([O-])c1ccc(F)c(F)c1F	771-69-7	177.081	0	2.0457	1	0	0.852	2	0.150432	3.51
1601	(E)-4-methylpent-2-enal	CC(C)/C=C/C=O	5362-56-1	98.1426	0	1.58499	2	0	1.414	2	0.420899	4.42
111	Isothiocyanic acid, 1,4-phenylenedi-	S=C=Nc1ccc(N=C=S)cc1	4044-65-9	192.263	0	4.63103	2	0	0.568	4	0.15193	5.387
1350	Acetic acid trans-2-butenyl ester	C/C=C/COC(C)=O	628-08-0	114.142	0	1.51533	3	0	1.594	2	0.432948	4.64
920	2-Aminopropane	CC(C)N	75-31-0	59.1099	0.210736	-0.0939623	0	0	1.692	0	0.603777	1.611
1505	Benzene, 1-bromo-4-nitro-	O=[N+]([O-])c1ccc(Br)cc1	586-78-7	202.005	0	2.7865	1	0	0.509	2	0.209499	3.036
1524	3,5-dibromobenzoic acid	O=C(O)c1cc(Br)cc(Br)c1	618-58-6	279.913	0.659578	3.82047	1	1	0.453	1	0.381938	2.29
1699	1,4-Benzenediol, 2-chloro-	Oc1ccc(O)c(Cl)c1	615-67-8	144.555	1.02053	1.50881	0	0	0.578	0	0.504258	5.824
1229	5-Aminopentan-1-ol	NCCCCCO	2508-29-4	103.162	0.523372	-0.30094	4	1	1.571	0	0.85842	3.42
802	(Ethylsulphonyl)benzene	CCS(=O)(=O)c1ccccc1	599-70-2	170.229	0	1.33249	2	0	1.301	2	0.654956	3.19
149	5-Hexen-2-one, 5-methyl-	C=C(C)CCC(C)=O	3240-09-3	112.169	0	1.57891	3	0	1.426	2	0.415992	2.59
242	Methane, sulfonylbis-	CS(C)(=O)=O	67-71-0	94.1336	0	-0.810107	0	0	1.717	2	0.56573	3.39
339	1,3-Benzenediol, 5-methyl-	Cc1cc(O)cc(O)c1	504-15-4	124.137	0.998093	1.24614	0	0	0.904	0	0.607167	3.21
127	2,3,5,6-tetrafluoropyridine	Fc1cc(F)c(F)nc1F	2875-18-5	151.062	0	1.20211	0	0	1.02	0	0.259037	2.79
196	Acetonitrile	CC#N	75-05-8	41.0518	0.00070485	-0.333662	0	0	1.403	0	0.201675	1.596
954	3-(furan-2-yl)-3-oxidanylidene-propanenitrile	N#CCC(=O)c1ccco1	31909-58-7	135.12	0.00070485	0.190979	3	0	1.088	1	0.632998	1.069
1252	2-methylcyclopentan-1-one	CC1CCCC1=O	1120-72-5	98.1426	0	0.983174	0	0	1.33	1	0.349995	2.6
1162	Salicylaldehyde, 3,5-dichloro- (8CI)	O=Cc1cc(Cl)cc(Cl)c1O	90-60-8	191.011	0.135596	3.2053	1	0	0.542	1	0.194804	4.39
1043	2(3H)-Furanone, dihydro-	O=C1CCCO1	96-48-0	86.089	0	-0.414348	0	0	1.508	1	0.458065	3.15
1419	Phenol, 4-nitro-	O=[N+]([O-])c1ccc(O)cc1	100-02-7	139.109	0.67022	1.6503	1	0	0.784	2	0.485836	3.97
623	2,5-dibromobenzoic acid	O=C(O)c1cc(Br)ccc1Br	610-71-9	279.913	0.64197	3.22625	1	1	0.453	1	0.427753	1.78
1143	5-amino-2-methoxyphenol	COc1ccc(N)cc1O	1687-53-2	139.151	0.501262	0.703988	1	0	1.038	0	0.720189	4.55
310	Acetonitrile, dichloro-	N#CC(Cl)Cl	3018-12-0	109.941	0.19737	0.991522	1	0	0.538	0	0.147311	4.009
1598	methyl 4-bromobutanoate	COC(=O)CCCBr	4897-84-1	181.027	0.00070485	1.56539	4	0	0.971	1	0.36628	4.25
239	5-Bromopentanenitrile	N#CCCCCBr	5414-21-1	162.027	0.0014097	1.94053	4	0	0.801	0	0.210689	5.229
34	Ketone,methyl pyrrol-3-yl (7CI,8CI)	CC(=O)c1cc[nH]c1	1072-82-8	109.126	0.309968	1.13517	1	0	1.071	1	0.577068	3.98
738	Benzaldehyde, 3-bromo-4-hydroxy-5-methoxy-	COc1cc(C=O)cc(Br)c1O	2973-76-4	231.043	0.270754	2.15429	2	0	0.716	1	0.611911	1.29
540	Butanoic acid, butyl ester	CCCCOC(=O)CCC	109-21-7	144.211	0	2.6925	6	0	1.691	1	0.375861	3.31
329	1-Propene, 3,3'-thiobis-	C=CCSCC=C	592-88-1	114.209	0	2.31584	4	0	0.956	2	0.270587	4.09
373	3-Hexyne-2,5-diol, 2,5-dimethyl-	CC(C)(O)C#CC(C)(C)O	142-30-3	142.195	0.625272	0.564229	2	2	1.306	0	0.737539	5.119
138	Butane, 1-chloro-	CCCCCl	109-69-3	92.5666	0.00070485	2.43487	2	0	1.189	0	0.0355103	4.01
1636	2-Propanamine, 1-methoxy-	COCC(C)N	37143-54-7	89.1358	0.228772	-0.624856	2	0	1.89	0	0.813785	2.723
364	Acetamide, 2-chloro-	NC(=O)CCl	79-07-2	93.5118	0.487368	-0.455408	1	0	0.751	1	0.57412	2.455
36	Phenol, 2,4,6-triiodo-	Oc1c(I)cc(I)cc1I	609-23-4	471.801	0.417662	4.5608	0	0	0.486	0	0.216393	3.38
426	4-Bromo-2-fluoro-6-nitrophenyl methyl ether	COc1c(F)cc(Br)cc1[N+](=O)[O-]	74266-66-3	250.022	0	2.50995	2	0	0.692	2	0.34935	3.74
1323	alpha,alpha,alpha,4-Tetrafluoro-o-toluidine	Nc1ccc(F)cc1C(F)(F)F	393-39-5	179.115	0.283425	2.09151	1	0	0.928	0	0.308787	3.06
911	Caprylicacid, h-bromo- (4CI)	O=C(O)CCCCCCCBr	17696-11-6	223.107	0.572244	2.86767	7	1	0.984	1	0.37556	0.723
1127	But-3-yn-1-ol	C#CCCO	927-74-2	70.0896	0.397827	0.111491	2	1	1.171	0	0.368438	3.635
836	Acrylic acid, allyl ester (8CI)	C=CCOC(=O)C=C	999-55-3	112.126	0	1.53367	4	0	1.436	3	0.471495	4.72
496	3-Phenylpropyl isothiocyanate	S=C=NCCCc1ccccc1	2627-27-2	177.267	0	3.99796	4	0	0.806	2	0.147996	2.96
1359	Acetic acid, 2-propenyl ester	C=CCOC(C)=O	591-87-7	100.115	0	1.00424	3	0	1.614	2	0.417479	4.04
283	1,4-Benzenediol, 2,3,5-trimethyl-	Cc1cc(O)c(C)c(C)c1O	700-13-0	152.19	0.810715	1.91854	0	0	1.041	0	0.654342	3.66
864	2-Butyne,bromo- (6CI,7CI)	CC#CCBr	3355-28-0	132.986	0.00070485	2.27095	1	0	0.647	0	0.103903	3.02
1098	Acetic acid, chloro-, 1,1-dimethylethyl ester	CC(C)(C)OC(=O)CCl	107-59-5	150.603	0.00070485	1.90912	3	0	1.337	1	0.403596	3.56
1549	Acetic acid, pentyl ester	CCCCCOC(C)=O	628-63-7	130.184	0	2.20719	5	0	1.719	1	0.372762	3.05
455	3-Hexyne-2,5-diol	CC(O)C#CC(C)O	3031-66-1	114.142	0.625272	-0.384087	2	2	1.239	0	0.717711	3.08
1368	Ethyl vinyl ketone	C=CC(=O)CC	1629-58-9	84.1161	0	0.758622	2	0	1.396	2	0.393807	4.94
1437	Hexanoic acid, methyl ester	CCCCCC(=O)OC	106-70-7	130.184	0	2.20719	5	0	1.719	1	0.372762	3.45
79	Benzoyl isothiocyanate	O=C(N=C=S)c1ccccc1	532-55-8	163.197	0	2.83512	2	0	0.662	3	0.445588	3.4
165	Pentafluoronitrobenzene	O=[N+]([O-])c1c(F)c(F)c(F)c(F)c1F	880-78-4	213.062	0	2.02736	1	0	0.86	2	0.042125	1.502
994	5-Hexyn-1-ol	C#CCCCCO	928-90-5	98.1426	0.397827	1.08211	4	1	1.284	0	0.374636	3.702
934	1-Propanol, 2-amino-2-methyl-	CC(C)(N)CO	124-68-5	89.1358	0.456422	-0.563725	1	1	1.593	0	0.979147	1.351
1241	3-Hexyn-1-ol	CCC#CCCO	1002-28-4	98.1426	0.312636	1.48666	3	1	1.284	0	0.386438	2.234
1205	Propanoic acid, butyl ester	CCCCOC(=O)CC	590-01-2	130.184	0	2.20719	5	0	1.719	1	0.372762	2.04
1010	1,4-Cyclohexanedione	O=C1CCC(=O)CC1	637-88-7	112.126	0	-0.108289	0	0	1.245	2	0.626176	2.84
655	Butanoicacid, 4-cyano-3-hydroxy-, ethyl ester, (R)-	CCOC(=O)CC(O)CC#N	141942-85-0	157.167	0.384919	0.10183	6	1	1.509	1	0.848297	4.36
24	1,3-Benzenediol, 2,4,6-tribromo- (9CI)	Oc1c(Br)cc(Br)c(O)c1Br	2437-49-2	346.799	0.91951	4.21518	0	0	0.364	0	0.271143	3.04
384	Urea, thio- (8CI)	NC(N)=S	62-56-6	76.1217	0.421472	-0.997687	0	0	0.335	1	0.81579	2.519
280	2-Propenal, 2-chloro-3-phenyl- (9CI)	O=C/C(Cl)=C/c1ccccc1	18365-42-9	166.604	0	2.81862	2	0	0.779	2	0.488713	3.74
168	2,3-dibromopropanamide	NC(=O)C(Br)CBr	15102-42-8	230.886	0.488073	0.324697	2	0	0.482	1	0.677469	3.65
1152	Propionic acid, 3-bromo-, ethyl ester (8CI)	CCOC(=O)CCBr	539-74-2	181.027	0.00070485	2.02092	4	0	0.971	1	0.36628	3.77
446	Ethene, (methylsulfonyl)- (9CI)	C=CS(C)(=O)=O	3680-02-2	106.144	0	-1.96479	1	0	1.597	3	0.619745	3.287
1116	2-Furancarboxylic acid, methyl ester	COC(=O)c1ccco1	611-13-2	126.11	0	1.11318	2	0	1.377	1	0.481699	3.08
1663	Benzenamine, 4-nitro-	Nc1ccc([N+](=O)[O-])cc1	100-01-6	138.124	0.283425	1.19223	1	0	0.749	2	0.527375	2.85
67	Benzene, 1,2,4,5-tetrachloro-3,6-dinitro-	O=[N+]([O-])c1c(Cl)c(Cl)c([N+](=O)[O-])c(Cl)c1Cl	20098-38-8	305.886	0	3.25464	2	0	0.201	4	0.144968	3.61
1034	1-Decanamine	CCCCCCCCCCN	2016-57-1	157.295	0.210736	3.53425	8	0	1.553	0	0.597862	2.092
1759	2,3,5,6-Tetrafluorohydroquinone	Oc1c(F)c(F)c(O)c(F)c1F	771-63-1	182.072	1.57052	1.79489	0	0	0.82	0	0.313991	2.44
203	Naphthalene, 1-(chloromethyl)-	ClCc1cccc2ccccc12	86-52-2	176.642	0.00070485	3.962	1	0	0.741	0	0.173595	3.8
463	oct-1-en-3-one	C=CC(=O)CCCCC	4312-99-6	126.196	0	2.21455	5	0	1.435	2	0.403104	2.744
916	1,3-Benzenediol	Oc1cccc(O)c1	108-46-3	110.11	0.998093	0.836166	0	0	0.797	0	0.606488	2.17
228	Cinnamic acid,anhydride with isothiocyanic acid (7CI,8CI)	O=C(/C=C/c1ccccc1)N=C=S	19495-08-0	189.234	0	-0.392962	3	0	0.705	4	0.515072	4.208
747	hex-1-en-3-one	C=CC(=O)CCC	1629-60-3	98.1426	0	1.24393	3	0	1.414	2	0.396906	3.44
164	Acetamide, 2,2-dichloro-	NC(=O)C(Cl)Cl	683-72-7	127.957	0.574657	0.165965	1	0	0.473	1	0.565242	2.7
548	L-alpha-Methylbenzyl isothiocyanate	CC(N=C=S)c1ccccc1	24277-43-8	163.24	0	3.49549	2	0	0.757	2	0.172507	2.98
528	Acetonitrile, chloro-	N#CCCl	107-14-2	75.4966	0.0883465	0.319612	1	0	0.743	0	0.165188	2.69
947	2,5-Hexanedione	CC(=O)CCC(C)=O	110-13-4	114.142	0	0.231274	3	0	1.494	2	0.64978	1.767
1584	Phenol, 3-methyl-4-nitro-	Cc1cc(O)ccc1[N+](=O)[O-]	2581-34-2	153.135	0.67022	2.06028	1	0	0.894	2	0.486516	4.48
371	Acetonitrile, dibromo-	N#CC(Br)Br	3252-43-5	198.844	0.19737	0.823767	1	0	0.512	0	0.147727	4.97
875	3-bromopropanenitrile	N#CCCBr	2417-90-5	133.974	0.0014097	0.716821	2	0	0.646	0	0.277207	3.59
342	Propane, 1-iodo-	CCCI	107-08-4	169.992	0.00070485	2.50663	1	0	0.538	0	0.0537969	3.68
1595	ethenyl 2-methylprop-2-enoate	C=COC(=O)C(=C)C	4245-37-8	112.126	0	1.28041	3	0	1.436	3	0.487481	3.99
303	1-Propanol, 2,3-dibromo-	OCC(Br)CBr	96-13-9	217.887	0.385624	1.10347	2	1	0.545	0	0.408715	2.121
351	Hydroquinone, 2,3-dimethyl- (8CI)	Cc1c(O)ccc(O)c1C	608-43-5	138.163	0.998093	1.50857	0	0	0.982	0	0.653662	4.71
209	2,2,2-trichloroacetamide	NC(=O)C(Cl)(Cl)Cl	594-65-0	162.401	0.486663	1.25692	1	0	0.318	1	0.559567	2.55
723	Butanoic acid, ethenyl ester (9CI)	C=COC(=O)CCC	123-20-6	114.142	0	1.76601	4	0	1.594	2	0.420579	2.23
969	2-Propenamide	C=CC(N)=O	79-06-1	71.0777	0.486663	-0.283957	1	0	1.151	2	0.628627	2.618
7	Furan	c1ccoc1	110-00-9	68.0738	0	1.34835	0	0	1.159	0	0.150457	2.68
565	1,2,4-Trihydroxybenzene	Oc1ccc(O)c(O)c1	533-73-3	126.11	1.27271	0.0996318	0	0	0.749	0	0.739261	1.601
595	2-Methylenehexanal	C=C(C=O)CCCC	1070-66-2	112.169	0	2.0223	4	0	1.426	2	0.400005	2.69
749	thiophene-2-carboxamide	NC(=O)c1cccs1	5813-89-8	127.165	0.486663	0.335362	1	0	0.618	1	0.60097	2.51
708	Phenol, 2-amino-	Nc1ccccc1O	95-55-6	109.126	0.514795	0.318048	0	0	0.764	0	0.545585	3.14
334	Isothiocyanic acid, allyl ester	C=CCN=C=S	57-06-7	99.155	0	2.19733	2	0	0.747	3	0.109686	2.21
170	3-methylcyclopent-2-en-1-one	CC1=CC(=O)CC1	2758-18-1	96.1268	0	0.785248	0	0	1.164	2	0.401657	2.57
517	Methyl 4-chloro-2-nitrobenzoate	COC(=O)c1ccc(Cl)cc1[N+](=O)[O-]	42087-80-9	215.59	0	2.23938	3	0	0.877	3	0.540533	3.28
1090	4-Methylhept-1-yn-3-ol	C#CC(O)C(C)CCC	87777-46-6	126.196	0.397827	1.59063	4	1	1.339	0	0.436053	5.37
1445	3-Hexyn-2-ol	CCC#CC(C)O	109-50-2	98.1426	0.312636	1.25561	2	1	1.284	0	0.414048	1.62
1114	Methyl ethyl ketone	CCC(C)=O	78-93-3	72.1054	0	0.60858	1	0	1.62	1	0.339792	3.152
541	2,4,5-Trimethyloxazole	Cc1nc(C)c(C)o1	20662-84-4	111.141	0	2.25716	0	0	1.445	0	0.390341	4.854
282	Acetic acid, iodo-, ethyl ester	CCOC(=O)CI	623-48-3	214.001	0.00070485	1.54533	3	0	0.584	1	0.384359	4.42
955	2-Propanone	CC(C)=O	67-64-1	58.0789	0	0.123271	0	0	1.66	1	0.336692	4.78
682	Acetic acid, 1-methylpropyl ester	CCC(C)OC(C)=O	105-46-4	116.158	0	1.49083	3	0	1.755	1	0.397272	5.16
318	2-Propenamide, N-(1-methylethyl)-	C=CC(=O)NC(C)C	2210-25-5	113.157	0.255321	0.572823	2	0	1.482	2	0.677336	1.431
308	3-bromopropane-1,2-diol	OCC(O)CBr	4704-77-2	154.99	0.612569	-0.458699	2	2	0.721	0	0.614188	3.68
60	2H-1-Benzopyran-2-one, 3,3'-methylenebis(4-hydroxy-	O=c1oc2ccccc2c(O)c1Cc1c(O)c2ccccc2oc1=O	66-76-2	336.295	0.625272	1.9322	2	2	0.851	4	1.56925	3.536
890	Sulfinylbis-methane (9CI)	CS(C)=O	67-68-5	78.1342	0	-1.12144	0	0	1.333	1	0.713914	0.548
1402	2-Propenoic acid, 2-methyl-, 2-propenyl ester	C=CCOC(=O)C(=C)C	96-05-9	126.153	0	1.76572	4	0	1.443	3	0.49058	3.61
1062	2-Propenoic acid, 1-methyl-1,3-propanediyl ester	C=CC(=O)OCCC(C)OC(=O)C=C	19485-03-1	198.215	0	2.01502	8	0	1.52	4	0.838964	2.07
1705	Phenol, 2,3,5-trichloro-	Oc1cc(Cl)cc(Cl)c1Cl	933-78-8	197.445	0.616888	3.52522	0	0	0.409	0	0.130732	4.701
76	1-bromo-4-tert-butylbenzene	CC(C)(C)c1ccc(Br)cc1	3972-65-4	213.114	0	4.6191	1	0	0.804	0	0.156949	3.39
1348	1,2-Propanediamine	CC(N)CN	78-90-0	74.1245	0.439508	-1.25494	1	0	1.562	0	1.14161	1.97
8	3-Pentanone	CCC(=O)CC	96-22-0	86.1319	0	1.09389	2	0	1.596	1	0.342891	1.505
147	Ethanol, 2,2-dichloro-	OCC(Cl)Cl	598-38-9	114.958	0.490103	0.549202	1	1	0.639	0	0.296488	2.21
779	bromo(nitro)methane	O=[N+]([O-])CBr	563-70-2	139.936	0.0883465	0.627534	1	0	0.506	2	0.205224	4.73
576	1-Hexyn-3-ol	C#CC(O)CCC	105-31-7	98.1426	0.397827	0.851058	3	1	1.284	0	0.402245	4.62
98	1,3-Propane diisothiocyanate 95%	S=C=N/C=C/CN=C=S	109704-32-7	156.231	0	-1.20284	3	0	0.62	5	0.147924	3.91
976	Acetic acid, 2-bromo-, ethyl ester	CCOC(=O)CBr	105-36-2	167.001	0.00070485	1.22121	3	0	0.917	1	0.363181	1.462
820	Propiolaldehyde, phenyl- (8CI)	O=CC#Cc1ccccc1	2579-22-8	130.143	0	1.45016	2	0	0.832	1	0.478117	2.65
51	1,2-Naphthalenedione	O=C1C=Cc2ccccc2C1=O	524-42-5	158.153	0	2.04662	0	0	0.803	3	0.77007	2.32
370	Acetonitrile, bromo-	N#CCBr	590-17-0	119.948	0.0883465	0.235735	1	0	0.549	0	0.165396	2.13
1320	1-Pentyn-3-ol, 4-methyl-	C#CC(O)C(C)C	565-68-4	98.1426	0.397827	0.620008	2	1	1.284	0	0.429855	2.59
1718	5-Methyl-1-hexyn-3-ol	C#CC(O)CC(C)C	61996-79-0	112.169	0.397827	1.10532	3	1	1.316	0	0.432954	3.973
866	methyl but-2-ynoate	CC#CC(=O)OC	23326-27-4	98.0997	0	0.848702	2	0	1.427	1	0.434748	4.37
1315	2-Propenoic acid, 2-methyl-, methyl ester	C=C(C)C(=O)OC	80-62-6	100.115	0	1.02743	2	0	1.614	2	0.433466	2.659
269	Acetamide, 2-iodo-	NC(=O)CI	144-48-9	184.964	0.487368	-0.0342929	1	0	0.463	1	0.595506	4.43
305	Toluene, alpha,alpha,alpha-trichloro-	ClC(Cl)(Cl)c1ccccc1	98-07-7	195.472	0	3.40615	1	0	0.57	0	0.100886	2.241
500	Butanenitrile, 4-bromo-	N#CCCCBr	5332-06-9	148.001	0.0014097	1.18342	3	0	0.73	0	0.20759	3.194
809	3-Butyn-2-ol	C#CC(C)O	65337-13-5	70.0896	0.397827	-0.11956	1	1	1.171	0	0.396047	3.22
644	Acetamide, 2-chloro-N,N-diethyl-	CCN(CC)C(=O)CCl	2315-36-8	149.618	0.00070485	0.868482	3	0	1.37	1	0.650067	3.986
560	1,4-Naphthalenedione, 5,8-dihydroxy- (9CI)	O=C1C=CC(=O)c2c(O)ccc(O)c21	475-38-7	190.152	0.386622	2.35389	0	0	0.706	3	0.664338	3.88
1787	1,4-Naphthalenedione	O=C1C=CC(=O)c2ccccc21	130-15-4	158.153	0	2.03435	0	0	0.803	3	0.77007	2.291
193	alpha-Methylbenzyl bromide	CC(Br)c1ccccc1	585-71-7	185.061	0.00070485	3.18949	1	0	0.701	0	0.146355	3.33
103	Terephthalonitrile, tetrafluoro- (8CI)	N#Cc1c(F)c(F)c(C#N)c(F)c1F	1835-49-0	200.093	0	1.14969	2	0	0.778	0	0.264619	3.75
15	Phenol, 2,2'-methylenebis(3,4,6-trichloro-)	Oc1c(Cl)cc(Cl)c(Cl)c1Cc1c(O)c(Cl)cc(Cl)c1Cl	70-30-4	406.901	1.38531	7.20622	2	0	0.409	0	0.271718	2.53
338	2-Propenoic acid, 2-methyl-, 2-hydroxyethyl ester	C=C(C)C(=O)OCCO	868-77-9	130.141	0.22765	0.330891	4	1	1.547	2	0.807455	3.89
1326	Phenol, 4-chloro-2-nitro-	O=[N+]([O-])c1cc(Cl)ccc1O	89-64-5	173.553	0.282728	2.85638	1	0	0.562	2	0.340181	2.72
755	5-nitrothiophene-2-carbaldehyde	O=Cc1ccc([N+](=O)[O-])s1	4521-33-9	157.148	0	1.57418	2	0	0.636	3	0.440917	3.2
1166	(1,1'-Biphenyl)-2,2'-diol	Oc1ccccc1-c1ccccc1O	1806-29-7	186.206	0.998093	2.37392	1	0	0.761	0	0.759093	3.8
813	prop-2-ynyl prop-2-enoate	C#CCOC(=O)C=C	10477-47-1	110.11	0.0851908	0.973581	4	0	1.282	2	0.476961	2.973
254	Malonic dinitrile	N#CCC#N	109-77-3	66.0613	0.0881116	-0.517188	2	0	1.084	0	0.34065	4.02
1083	propyl prop-2-enoate	C=CC(=O)OCCC	925-60-0	114.142	0	1.76601	4	0	1.594	2	0.420579	3.49
48	2-Furaldehyde,5-iodo- (6CI,7CI,8CI)	O=Cc1ccc(I)o1	2689-65-8	221.981	0	1.77777	1	0	0.484	1	0.457416	3.618
924	Propionaldehyde	CCC=O	123-38-6	58.0789	0	0.0773916	1	0	1.66	1	0.320706	2.53
402	3-Pyridinecarbonitrile, 1,2-dihydro-4,6-dimethyl-2-oxo-	Cc1cc(C)c(C#N)c(=O)[nH]1	769-28-8	148.162	0.255321	0.552545	1	0	1.031	3	0.927807	2.87
1431	Propanoic acid, ethenyl ester	C=COC(=O)CC	105-38-4	100.115	0	1.2807	3	0	1.614	2	0.417479	4.85
835	Acrylic acid, vinyl ester (6CI,7CI,8CI)	C=COC(=O)C=C	2177-18-6	98.0997	0	1.04836	3	0	1.427	3	0.468395	1.92
522	Acetic acid, chloro-, ethyl ester	CCOC(=O)CCl	105-39-5	122.55	0.00070485	1.18071	3	0	1.285	1	0.362973	1.161
988	Thiophene	c1ccsc1	110-02-1	84.1404	0	1.86722	0	0	0.667	0	0.0554823	2.96
460	Furan, 2-(2-nitroethenyl)- (9CI)	O=[N+]([O-])/C=C/c1ccco1	699-18-3	139.109	0	1.3527	2	0	1.044	3	0.432322	2.778
718	2-Butanone, 1-chloro-3,3-dimethyl-	CC(C)(C)C(=O)CCl	13547-70-1	134.603	0.00070485	1.74455	2	0	1.2	1	0.379923	3.68
1148	Propiolactone	O=C1CCO1	57-57-8	72.0625	0	-0.805146	0	0	1.509	1	0.454966	3.96
833	Acetic acid, 2-chloro-, methyl ester	COC(=O)CCl	96-34-4	108.523	0.00070485	0.695399	2	0	1.244	1	0.359874	2.061
543	2-bromo-1-naphthalen-2-ylethanone	O=C(CBr)c1ccc2ccccc2c1	613-54-7	249.103	0.00070485	3.59948	2	0	0.649	1	0.480693	3.01
27	1,2-Benzenediol, 3,4,5,6-tetrabromo- (9CI)	Oc1c(O)c(Br)c(Br)c(Br)c1Br	488-47-1	425.695	1.35169	5.28208	0	0	0.367	0	0.0120053	1.68
148	Methyl vinyl ketone	C=CC(C)=O	78-94-4	70.0896	0	0.273313	1	0	1.371	2	0.390708	2.591
555	2-Propenoic acid, 2-hydroxyethyl ester	C=CC(=O)OCCO	818-61-1	116.115	0.22765	0.0988485	4	1	1.557	2	0.78837	3.74
880	2-(4-hydroxyphenyl)acetic acid	O=C(O)Cc1ccc(O)cc1	156-38-7	152.147	1.07059	0.927849	2	1	0.906	1	0.720109	0.91
226	Isothiocyanic acid, ethyl ester	CCN=C=S	542-85-8	87.1443	0	1.94436	1	0	0.779	2	0.0556709	4.921
1583	2-Propenoic acid, heptyl ester	C=CC(=O)OCCCCCCC	2499-58-3	170.248	0	3.70725	8	0	1.555	2	0.432975	2.57
405	2-Propenenitrile, 2-methyl-	C=C(C)C#N	126-98-7	67.089	0	0.58629	1	0	1.206	1	0.274776	0.678
834	2-Propenoic acid, 2-hydroxypropyl ester (9CI)	C=CC(=O)OCC(C)O	999-61-1	130.141	0.22765	0.353107	4	1	1.547	2	0.819078	2.06
1291	4-amino-2,3-dimethylphenol	Cc1c(N)ccc(O)c1C	3096-69-3	137.179	0.725694	0.930973	0	0	0.956	0	0.695201	2.848
241	1,3,5-Benzenetriol	Oc1cc(O)cc(O)c1	108-73-6	126.11	1.49714	-0.0417875	0	0	0.749	0	0.852106	3.25
179	oct-2-ynal	CCCCCC#CC=O	1846-68-0	124.18	0	2.11606	5	0	1.31	1	0.404386	5.07
508	Benzamide, 2,4-dichloro-	NC(=O)c1ccc(Cl)cc1Cl	2447-79-2	190.026	0.486663	1.57633	1	0	0.506	1	0.598885	3.75
230	Acetonitrile, trichloro-	N#CC(Cl)(Cl)Cl	545-06-2	144.386	0	2.13302	1	0	0.533	0	0.132637	1.93
597	5-Hexen-2-one	C=CCCC(C)=O	109-49-9	98.1426	0	1.34686	3	0	1.414	2	0.396906	1.188
981	Phenyl vinyl sulphone	C=CS(=O)(=O)c1ccccc1	5535-48-8	168.214	0	1.10015	2	0	1.255	3	0.705872	3.69
1006	methyl 2-bromoacetate	COC(=O)CBr	96-32-2	152.974	0.00070485	0.735898	2	0	0.852	1	0.360082	3.36
150	prop-2-enyl decanoate	C=CCOC(=O)CCCCCCCCC	57856-81-2	212.327	0	4.88672	11	0	1.542	2	0.442273	3.74
419	1-(Benzyl)-3-sulphonatopyridinium	O=S(=O)([O-])c1ccc[n+](Cc2ccccc2)c1	69723-94-0	249.286	0	1.45834	3	0	1.323	2	0.721874	4.78
1038	hex-3-yn-2-one	CCC#CC(C)=O	1679-36-3	96.1268	0	1.19132	2	0	1.247	1	0.414174	3.42
632	Acetophenone, 2-bromo- (8CI)	O=C(CBr)c1ccccc1	70-11-1	199.044	0.00070485	2.34876	2	0	0.66	1	0.422536	2.84
959	2-Nitro-5-chlorobenzamide	NC(=O)c1cc(Cl)ccc1[N+](=O)[O-]	40763-96-0	200.579	0.486663	1.19206	2	0	0.572	3	0.754779	3.49
19	Phenol, 2,4,6-tri-tert-butyl- (6CI,7CI,8CI)	CC(C)(C)c1cc(C(C)(C)C)c(O)c(C(C)(C)C)c1	732-26-3	262.429	0.311669	6.45697	3	0	1.29	0	0.52209	2.855
626	Benzene, (isothiocyanatomethyl)-	S=C=NCc1ccccc1	622-78-6	149.214	0	3.24123	2	0	0.701	2	0.141798	3.105
1568	(1,1'-Biphenyl)-2,5-diol	Oc1ccc(O)c(-c2ccccc2)c1	1079-21-6	186.206	0.998093	2.37392	1	0	0.761	0	0.748876	3.8
1178	Acetic acid ethenyl ester	C=COC(C)=O	108-05-4	86.089	0	0.79539	2	0	1.645	2	0.41438	1.812
1226	propyl 2-bromoacetate	CCCOC(=O)CBr	35223-80-4	181.027	0.00070485	1.70652	4	0	0.971	1	0.36628	3.716
733	2-Butyn-1-ol,acetate (9CI)	CC#CCOC(C)=O	34485-37-5	112.126	0	1.33401	3	0	1.436	1	0.437847	3.42
1134	2-Propenoic acid, ethyl ester	C=CC(=O)OCC	140-88-5	100.115	0	1.2807	3	0	1.614	2	0.417479	2.57
261	1,4-Naphthalenedione, 2,3-dichloro-	O=C1C(Cl)=C(Cl)C(=O)c2ccccc21	117-80-6	227.043	0	2.72651	0	0	0.586	3	0.80106	2.61
410	2,4-Pentanedione, 3-chloro-	CC(=O)C(Cl)C(C)=O	1694-29-7	134.56	0.00070485	0.310189	2	0	1.081	2	0.673799	3.09
345	Acrylaldehyde	C=CC=O	107-02-8	56.0631	0	0.334329	1	0	1.328	2	0.371622	2.07
341	5-Furancarboxaldehyde, 5-nitro- (9CI)	O=Cc1ccc([N+](=O)[O-])o1	698-63-5	141.082	0	0.753409	2	0	1.054	3	0.535892	1.94
490	Fluorene-2-carboxaldehyde	O=Cc1ccc2c(c1)Cc1ccccc1-2	30084-90-3	0	0	0.447	0	0	0.793	1	0	3.7
227	Ethene, 1,1'-sulfonylbis-	C=CS(=O)(=O)C=C	77-77-0	118.155	0	-1.71182	2	0	1.508	4	0.67376	4.84
5	1,4-Benzenediol, 2-methyl-	Cc1cc(O)ccc1O	95-71-6	124.137	0.998093	1.09859	0	0	0.904	0	0.652982	3.58
465	Benzenethiol	Sc1ccccc1	108-98-5	110.178	0	2.20599	0	0	0.911	0	0.227583	2.488
769	2-Butanone, 1-bromo-3,3-dimethyl-	CC(C)(C)C(=O)CBr	5469-26-1	179.054	0.00070485	1.9942	2	0	0.921	1	0.380131	3.62
853	2-Propanone, 1,3-dichloro-	O=C(CCl)CCl	534-07-6	126.969	0.0014097	0.938369	2	0	0.75	1	0.33571	3.14
112	diethyl 2-bromopropanedioate	CCOC(=O)C(Br)C(=O)OCC	685-87-0	239.063	0.00070485	1.429	6	0	1.098	2	0.727551	3.76
105	4-bromanyl-2,3,5,6-tetrakis(fluoranyl)pyridine	Fc1nc(F)c(F)c(Br)c1F	3511-90-8	229.958	0	2.11525	0	0	0.601	0	0.223307	3.23
117	2-iodoacetonitrile	N#CCI	624-75-9	166.948	0.0883465	0.567821	1	0	0.503	0	0.186574	2.92
374	1,4-Naphthoquinone, 5-hydroxy- (8CI)	O=C1C=CC(=O)c2c(O)cccc21	481-39-0	174.153	0.193311	2.33202	0	0	0.751	3	0.722312	2.246
344	1-bromobutan-2-one	CCC(=O)CBr	816-40-0	151.001	0.00070485	1.26579	2	0	0.801	1	0.339508	4.42
1321	ethyl but-2-ynoate	CC#CC(=O)OCC	4341-76-8	112.126	0	1.33401	3	0	1.436	1	0.437847	1.99
9	4-amino-2-methylphenol	Cc1cc(N)ccc1O	2835-96-3	123.152	0.725694	0.520997	0	0	0.874	0	0.694521	3.56
434	2-Propenoic acid, methyl ester	C=CC(=O)OC	96-33-3	86.089	0	0.79539	2	0	1.645	2	0.41438	1.316
151	Acetamide, 2-bromo-	NC(=O)CBr	683-57-8	137.963	0.487368	-0.367406	1	0	0.541	1	0.574328	3.8
640	Octanoic acid, vinyl ester (mixed isomers)	C=COC(=O)CCCCCCC	818-44-0	170.248	0	3.70725	8	0	1.555	2	0.432975	4.69
1183	3,4-dibromohexane	CCC(Br)C(Br)CC	16230-28-7	243.967	0.0014097	3.49432	3	0	0.728	0	0.169568	1.82
780	Phenol, 2-chloro-4-nitro-	O=[N+]([O-])c1ccc(O)c(Cl)c1	619-08-9	173.553	0.501848	2.30614	1	0	0.562	2	0.393824	3.92
583	Benzonitrile, 2-chloro-6-methyl-	Cc1cccc(Cl)c1C#N	6575-09-3	151.592	0	2.57244	1	0	0.745	0	0.257778	1.521
1664	Phenol, 4-(phenylmethoxy)-	Oc1ccc(OCc2ccccc2)cc1	103-16-2	200.233	0.499046	3.07287	3	0	0.948	0	0.680917	4.04
462	hexan-3-ol	CCCC(O)CC	623-37-0	102.174	0.312636	1.64349	3	1	1.63	0	0.345863	2.89
1395	Phenol, 3,4-dimethyl-	Cc1ccc(O)cc1C	95-65-8	122.164	0.499046	2.40582	0	0	1.02	0	0.390244	1.474
435	1,1'-Biphenyl, 3-nitro- (9CI)	O=[N+]([O-])c1cccc(-c2ccccc2)c1	2113-58-8	199.205	0	3.68046	2	0	0.791	2	0.308775	3.594
621	Butyric acid, 3-methyl-, ethyl ester (6CI,7CI,8CI)	CCOC(=O)CC(C)C	108-64-5	130.184	0	1.97614	4	0	1.719	1	0.400371	2.548
842	(1,1'-Biphenyl)-4-carboxaldehyde (9CI)	O=Cc1ccc(-c2ccccc2)cc1	3218-36-8	182.218	0	3.20573	2	0	0.848	1	0.500307	3.59
1180	Benzenamine, 3-(phenylmethoxy)-	Nc1cccc(OCc2ccccc2)c1	1484-26-0	199.248	0.226647	3.10609	3	0	0.926	0	0.676642	1.835
1515	5-nitroquinoline	O=[N+]([O-])c1cccc2ncccc12	607-34-1	174.156	0	1.79922	1	0	0.806	2	0.554293	5.22
1554	Phenol, 5-methyl-2-nitro-	Cc1ccc([N+](=O)[O-])c(O)c1	700-38-9	153.135	0.111554	2.40184	1	0	0.894	2	0.353988	3.42
1398	Benzenamine, 2,5-dimethyl-	Cc1ccc(C)c(N)c1	95-78-3	121.179	0.226647	1.95708	0	0	0.992	0	0.431784	3.57
698	N-Heptanoic acid	CCCCCCC(=O)O	111-14-8	130.184	0.57154	2.0361	5	1	1.533	1	0.372745	3.03
1604	2-chloro-3-nitropyridine	O=[N+]([O-])c1cccnc1Cl	5470-18-8	158.542	0	1.21198	1	0	0.67	2	0.493226	0.334
1113	1-Naphthaldehyde,4-hydroxy- (6CI,7CI,8CI)	O=Cc1ccc(O)c2ccccc12	7770-45-8	172.18	0.663558	2.46173	1	0	0.777	1	0.735525	3.42
1230	1-Pentanamine	CCCCCN	110-58-7	87.1629	0.210736	1.10771	3	0	1.611	0	0.582366	3.66
1393	Benzenamine, 2-methyl-	Cc1ccccc1N	95-53-4	107.153	0.226647	1.5471	0	0	0.917	0	0.431104	3.35
651	3-Nitro-o-cresol	Cc1c(O)cccc1[N+](=O)[O-]	5460-31-1	153.135	0.689856	2.25936	1	0	0.894	2	0.486516	3.423
845	2-Amino-4-tert-butylphenol	CC(C)(C)c1ccc(O)c(N)c1	1199-46-8	165.232	0.514795	1.94175	1	0	1.067	0	0.589987	3.76
1056	2-hydroxyethyl 2-hydroxybenzoate	O=C(OCCO)c1ccccc1O	87-28-5	182.173	0.360444	1.24092	4	1	1.105	1	0.772724	2.22
135	Acetic acid, octyl ester	CCCCCCCCOC(C)=O	112-14-1	172.264	0	3.66312	8	0	1.653	1	0.382059	5.328
1591	Benzenamine, 2,3,5,6-tetrachloro- (9CI)	Nc1c(Cl)c(Cl)cc(Cl)c1Cl	3481-20-7	230.905	0.329925	4.0276	0	0	0.288	0	0.167158	2.17
423	Acetophenone, 2',4'-dichloro- (8CI)	CC(=O)c1ccc(Cl)cc1Cl	2234-16-4	189.038	0	2.72212	1	0	0.683	1	0.360967	4.08
1336	Benzene, 1,3,5-trichloro-2,4-dinitro-	O=[N+]([O-])c1c(Cl)cc(Cl)c([N+](=O)[O-])c1Cl	6284-83-9	271.441	0	2.91724	2	0	0.293	4	0.216374	4.52
1585	Benzenepropanol, gamma-methyl-	CC(CCO)c1ccccc1	2722-36-3	150.217	0.312636	2.30944	3	1	1.118	0	0.428891	3.209
1493	Propanoic acid, 2-methylpropyl ester	CCC(=O)OCC(C)C	540-42-1	130.184	0	1.97614	4	0	1.719	1	0.400371	4.67
1058	Benzene, 1,3-dichloro-	Clc1cccc(Cl)c1	541-73-1	147.001	0	3.33876	0	0	0.575	0	0.0533975	3.74
161	Benzene, 1,2-dichloro-4,5-dinitro-	O=[N+]([O-])c1cc(Cl)c(Cl)cc1[N+](=O)[O-]	6306-39-4	236.996	0	2.86784	2	0	0.4	4	0.29331	1.118
1188	2-Undecanone	CCCCCCCCCC(C)=O	112-12-9	170.291	0	4.00575	8	0	1.544	1	0.361486	2.025
530	Acetonitrile, (p-chlorophenyl)-	N#CCc1ccc(Cl)cc1	140-53-4	151.592	0.00070485	2.14374	2	0	0.745	0	0.287991	5.1
953	N,N-dimethylpropanamide	CCC(=O)N(C)C	758-96-3	101.147	0	-0.149574	1	0	1.849	1	0.647459	3.29
1551	Benzenamine, 2-(1-methylethyl)-	CC(C)c1ccccc1N	643-28-7	135.206	0.226647	2.28667	1	0	1.05	0	0.464912	4.07
1208	Benzonitrile, 2-hydroxy-	N#Cc1ccccc1O	611-20-1	119.121	0.499046	1.71826	1	0	0.763	0	0.533643	2.6
1168	2-Propenal, 3-(4-(dimethylamino)phenyl)-	CN(C)c1ccc(/C=C/C=O)cc1	6203-18-5	175.226	0	2.39987	3	0	1.178	2	0.818345	4.8
874	2-Furaldehyde,5-chloro- (6CI,7CI,8CI)	O=Cc1ccc(Cl)o1	21508-19-0	130.529	0	1.33154	1	0	0.841	1	0.43603	4.29
1160	methyl 2,2-dimethylpropanoate	COC(=O)C(C)(C)C	598-98-1	116.158	0	1.47968	2	0	1.755	1	0.404087	3.29
1040	1-Hexanol, 6-amino- (8CI)(9CI)	NCCCCCCO	4048-33-3	117.189	0.523372	0.184369	5	1	1.557	0	0.861519	4.41
94	Diethyl propylmalonate	CCCC(C(=O)OCC)C(=O)OCC	2163-48-6	202.247	0	2.29131	8	0	1.709	2	0.737131	2.87
42	ethyl non-2-ynoate	CCCCCCC#CC(=O)OCC	10031-92-2	182.259	0	3.76056	8	0	1.462	1	0.453343	4.3
1454	Benzaldehyde, 4-methoxy-	COc1ccc(C=O)cc1	123-11-5	136.148	0	1.52922	2	0	1.145	1	0.616757	2.447
1611	Benzaldehyde, 4-ethoxy-	CCOc1ccc(C=O)cc1	10031-82-0	150.174	0	2.01453	3	0	1.183	1	0.619856	3.41
1261	1,1'-Biphenyl	c1ccc(-c2ccccc2)cc1	92-52-4	154.207	0	3.89261	1	0	0.837	0	0.211823	3.77
1335	Benzeneacetonitrile, alpha-methyl-	CC(C#N)c1ccccc1	1823-91-2	131.174	0.00070485	1.83085	2	0	0.984	0	0.32161	4.55
674	1-chloropentane	CCCCCCl	543-59-9	106.593	0.00070485	2.92018	3	0	1.233	0	0.0386094	2.365
171	Isothiocyanic acid, phenyl ester	S=C=Nc1ccccc1	103-72-0	135.187	0	3.29954	1	0	0.637	2	0.138699	5.77
84	Octanedioic acid	O=C(O)CCCCCCC(=O)O	505-48-6	174.194	1.14308	0.78901	7	2	1.429	2	0.703289	2.329
144	2-Decyn-1-ol	CCCCCCCC#CCO	4117-14-0	154.249	0.312636	3.4279	7	1	1.372	0	0.398835	2.82
1028	Benzyl alcohol, o-methyl- (8CI)	Cc1ccccc1CO	89-95-2	122.164	0.312636	1.57725	1	1	1.02	0	0.529969	3.626
1788	Benzenamine, 2,3,4,5-tetrachloro-	Nc1cc(Cl)c(Cl)c(Cl)c1Cl	634-83-3	230.905	0.386703	4.02475	0	0	0.288	0	0.172169	1.8
1523	1-Penten-3-ol	C=CC(O)CC	616-25-1	86.1319	0.312636	0.925841	2	1	1.45	1	0.39368	1.81
1606	Crotonic acid, 2-methyl-, ethyl ester, (E)- (8CI)	C/C=C(\C)C(=O)OCC	5837-78-5	128.168	0	2.02383	3	0	1.58	2	0.452034	2.291
778	Methacrylic acid, hexyl ester (8CI)	C=C(C)C(=O)OCCCCCC	142-09-6	170.248	0	3.45398	7	0	1.555	2	0.448962	5.72
594	Benzaldehyde, 4-(pentyloxy)-	CCCCCOc1ccc(C=O)cc1	5736-91-4	192.254	0	3.47046	6	0	1.259	1	0.629154	3.19
1656	Benzenamine, 4-chloro-2-methyl-	Cc1cc(Cl)ccc1N	95-69-2	141.597	0.283425	2.24616	0	0	0.708	0	0.417976	2.71
327	Benzene, 2-chloro-1-fluoro-4-nitro-	O=[N+]([O-])c1ccc(F)c(Cl)c1	350-30-1	175.544	0	2.49164	1	0	0.623	2	0.202367	2.65
464	2-Butanamine, 2-methyl-	CCC(C)(C)N	594-39-8	87.1629	0.210736	0.865505	1	0	1.611	0	0.61679	1.66
1430	Benzaldehyde, 4-chloro-	O=Cc1ccc(Cl)cc1	104-88-1	140.566	0	2.02377	1	0	0.73	1	0.400823	3.77
783	decan-2-ol	CCCCCCCCC(C)O	1120-06-5	158.28	0.312636	3.58472	7	1	1.576	0	0.35826	2.428
1559	2,2'-Dihydroxybenzophenone	O=C(c1ccccc1O)c1ccccc1O	835-11-0	214.216	0.412089	2.95393	2	0	0.776	1	0.541988	3.292
1467	Hexanoic acid	CCCCCC(=O)O	142-62-1	116.158	0.57154	1.55079	4	1	1.539	1	0.369645	1.77
1182	1-Propanol, 2-methyl-	CC(C)CO	78-83-1	74.1212	0.312636	0.672867	1	1	1.698	0	0.339665	1.657
159	3-Chlorobenzyl alcohol	OCc1cccc(Cl)c1	873-63-2	142.582	0.312636	1.73442	1	1	0.737	0	0.526379	5.481
392	2-nitrothiophene	O=[N+]([O-])c1cccs1	609-40-5	129.138	0	1.93754	1	0	0.601	2	0.152434	4.25
37	Benzonitrile, 3,5-dibromo-4-hydroxy-	N#Cc1cc(Br)c(O)c(Br)c1	1689-84-5	276.913	0.417662	3.23335	1	0	0.418	0	0.338553	2.53
979	1,3-Benzenedicarboxaldehyde (9CI)	O=Cc1cccc(C=O)c1	626-19-7	134.132	0	1.10524	2	0	0.935	2	0.692217	5.056
1100	Benzaldehyde, m-chloro- (8CI)	O=Cc1cccc(Cl)c1	587-04-2	140.566	0	2.18792	1	0	0.73	1	0.400823	4.52
529	Benzene, 1-ethyl-4-nitro-	CCc1ccc([N+](=O)[O-])cc1	100-12-9	151.162	0	2.89044	2	0	1.014	2	0.215981	2.12
642	4-nitronaphthalen-1-amine	Nc1ccc([N+](=O)[O-])c2ccccc12	776-34-1	188.182	0.283425	2.44295	1	0	0.683	2	0.585532	3.277
721	Pentyl alcohol	CCCCCO	71-41-0	88.1477	0.312636	1.38923	3	1	1.657	0	0.315154	2.56
933	2-Propenoic acid, hexyl ester	C=CC(=O)OCCCCCC	2499-95-8	156.221	0	3.22194	7	0	1.562	2	0.429876	3.92
160	Quinoline, 2,6-dimethyl-	Cc1ccc2nc(C)ccc2c1	877-43-0	157.211	0	2.90257	0	0	0.976	0	0.458701	1.58
1087	Benzaldehyde, 4-hydroxy-3-methoxy-	COc1cc(C=O)ccc1O	121-33-5	152.147	0.439127	1.17375	2	0	1.098	1	0.759747	3.13
1439	1-Butanamine, 3-methyl-	CC(C)CCN	107-85-7	87.1629	0.210736	0.876656	2	0	1.611	0	0.609976	2.18
662	Benzonitrile, 2-amino-5-chloro-	N#Cc1cc(Cl)ccc1N	5922-60-1	152.581	0.283425	2.02028	1	0	0.541	0	0.562055	3.08
1590	Furan, 2-ethyl-	CCc1ccco1	3208-16-0	96.1268	0	2.24363	1	0	1.267	0	0.154236	4.16
925	1,2-Propanedione, 1-phenyl-, 2-oxime	C/C(=N\O)C(=O)c1ccccc1	119-51-7	163.173	0.312636	1.38145	2	1	0.923	2	0.85434	2.89
878	p-Chlorophenethylic alcohol	OCCc1ccc(Cl)cc1	1875-88-3	156.609	0.312636	2.20028	2	1	0.818	0	0.392173	3.6
1545	N-ethylacetamide	CCNC(C)=O	625-50-3	87.12	0.255321	-0.323927	1	0	1.719	1	0.592612	3.83
1703	Benzonitrile, p-amino- (8CI)	N#Cc1ccc(N)cc1	873-74-5	118.136	0.283425	1.00112	1	0	0.721	0	0.575183	3.12
1713	(2E,4E)-nona-2,4-dienal	CCCC/C=C/C=C/C=O	5910-87-2	138.206	0	3.06542	5	0	1.331	3	0.465872	2.38
1260	Benzenamine, 2,6-dimethyl-	Cc1cccc(C)c1N	87-62-7	121.179	0.0789578	1.95708	0	0	0.992	0	0.431784	2.204
1436	Benzene, 1,4-dichloro-	Clc1ccc(Cl)cc1	106-46-7	147.001	0	3.18286	0	0	0.575	0	0.0992123	4.23
1420	Benzene, 1-methoxy-4-nitro-	COc1ccc([N+](=O)[O-])cc1	100-17-4	153.135	0	1.99985	2	0	1.11	2	0.425225	2.87
1284	Phenol, pure	Oc1ccccc1	108-95-2	94.111	0.499046	1.58586	0	0	0.853	0	0.388885	2.24
1533	3-Benzylpyridine	c1ccc(Cc2cccnc2)cc1	620-95-1	169.222	0	3.00251	2	0	0.938	0	0.489091	3.3
1670	Pyridine, 3-methyl-	Cc1cccnc1	108-99-6	93.1262	0	1.24188	0	0	1.11	0	0.399864	3.42
970	Benzaldehyde, pentafluoro- (8CI)(9CI)	O=Cc1c(F)c(F)c(F)c(F)c1F	653-37-2	196.074	0	1.91514	1	0	0.923	1	0.233657	2
268	Benzene, 1-bromo-4-methyl-	Cc1ccc(Br)cc1	106-38-7	171.034	0	3.40538	0	0	0.638	0	0.113227	5.43
1042	1H-pyrrole-2-carbaldehyde	O=Cc1ccc[nH]1	1003-29-8	95.0991	0.309968	0.743558	1	0	0.985	1	0.557982	3.69
1209	3-nitropyridin-2-amine	Nc1ncccc1[N+](=O)[O-]	4214-75-9	139.112	0.176897	0.554101	1	0	0.838	2	0.668492	4.12
1481	Benzenemethanol, 4-fluoro- (9CI)	OCc1ccc(F)cc1	459-56-3	126.128	0.312636	1.21575	1	1	0.951	0	0.532388	3
1050	Benzaldehyde, 2-hydroxy-3-nitro-	O=Cc1cccc([N+](=O)[O-])c1O	5274-70-4	167.119	0	2.16824	2	0	0.802	3	0.3204	3.33
1746	1-Heptanone, 1-phenyl-	CCCCCCC(=O)c1ccccc1	1671-75-6	190.281	0	4.09825	6	0	1.191	1	0.438315	2.42
1531	Benzaldehyde, 3-methyl-	Cc1cccc(C=O)c1	620-23-5	120.148	0	1.9304	1	0	0.998	1	0.404414	5.367
706	Salicylamide,5-chloro- (6CI,7CI,8CI)	NC(=O)c1cc(Cl)ccc1O	7120-43-6	171.581	0.790631	1.91419	1	0	0.588	1	0.599853	5.959
1329	N-tert-butylacetamide	CC(=O)NC(C)(C)C	762-84-5	115.173	0.255321	0.404489	1	0	1.647	1	0.633235	4.64
580	naphthalen-1-ylmethanol	OCc1cccc2ccccc12	4780-79-4	158.196	0.312636	2.41799	1	1	0.829	0	0.587446	3.512
511	Butyric acid, 2,3-dibromo-, ethyl ester (8CI)	CCOC(=O)C(Br)C(C)Br	609-11-0	273.95	0.0014097	2.49478	4	0	0.761	1	0.497031	2.302
422	Propanoic acid, propyl ester	CCCOC(=O)CC	106-36-5	116.158	0	1.72189	4	0	1.755	1	0.369662	2.9
1570	Phenethyl alcohol, beta-methyl-	CC(CO)c1ccccc1	1123-85-9	136.19	0.312636	1.88739	2	1	1.075	0	0.425792	2.41
615	prop-1-ynylbenzene	CC#Cc1ccccc1	673-32-5	116.159	0	3.20002	1	0	0.889	0	0.190313	2.93
1573	naphthalen-2-ylmethanol	OCc1ccc2ccccc2c1	1592-38-7	158.196	0.312636	2.41799	1	1	0.829	0	0.587446	5.11
326	Ethyl 2-bromooctanoate	CCCCCCC(Br)C(=O)OCC	5445-29-4	251.16	0.00070485	3.90201	8	0	1.139	1	0.409385	3.649
232	Phenol, 2,3,4,6-tetrachloro-	Oc1c(Cl)cc(Cl)c(Cl)c1Cl	58-90-2	231.89	0.608471	4.21691	0	0	0.34	0	0.0680425	2.874
355	2-Propenoic acid, 3-phenyl-, propyl ester	CCCOC(=O)/C=C/c1ccccc1	7778-83-8	190.238	0	3.55243	5	0	1.179	2	0.522174	2.409
703	Butanoic acid, 2-ethyl-	CCC(CC)C(=O)O	88-09-5	116.158	0.57154	1.31974	3	1	1.539	1	0.397255	1.703
590	Hexanal, 2-ethyl-	CCCCC(C=O)CC	123-05-7	128.211	0	2.27289	5	0	1.56	1	0.363811	3.14
482	2-Heptanol	CCCCCC(C)O	543-49-7	116.201	0.312636	2.12879	4	1	1.61	0	0.348962	5.72
1633	(+/-)-sec butylamine	CCC(C)N	33966-50-6	73.1364	0.210736	0.391347	1	0	1.641	0	0.606876	2.439
1529	Benzamide, 4-nitro-	NC(=O)c1ccc([N+](=O)[O-])cc1	619-80-7	166.134	0.486663	0.836672	2	0	0.769	3	0.75769	2.19
1744	2-ethylhexyl 2-methylprop-2-enoate	C=C(C)C(=O)OCC(CC)CCCC	688-84-6	198.301	0	4.19355	8	0	1.546	2	0.48277	3.09
1219	Phenol, 2-(2-propenyl)-	C=CCc1ccccc1O	1745-81-9	134.175	0.499046	2.73412	2	0	0.958	1	0.446679	4.38
598	Phenyl vinyl sulphoxide	C=CS(=O)c1ccccc1	20451-53-0	152.214	0	1.27493	2	0	1.016	2	0.854056	2.966
31	Propanedioic acid, dimethyl ester	COC(=O)CC(=O)OC	108-59-8	132.114	0	0.0958105	4	0	1.922	2	0.694026	4.34
1238	Benzoic acid, butyl ester	CCCCOC(=O)c1ccccc1	136-60-7	178.227	0	3.39668	5	0	1.238	1	0.455789	1.597
1314	Quinoline	c1ccc2ncccc2c1	91-22-5	129.158	0	2.08262	0	0	0.867	0	0.457341	5.63
35	2-ethylhexyl 2-cyanoacetate	CCCCC(CC)COC(=O)CC#N	13361-34-7	197.273	0.00070485	3.01324	9	0	1.531	1	0.58464	5.061
210	2-fluoro-4-nitrophenol	O=[N+]([O-])c1ccc(O)c(F)c1	403-19-0	157.099	0.67022	1.71087	1	0	0.79	2	0.478912	4.706
436	Benzenamine, 4-bromo-	Nc1ccc(Br)cc1	106-40-1	172.022	0.283425	1.97405	0	0	0.498	0	0.417504	3.52
546	2-aminobenzonitrile	N#Cc1ccccc1N	1885-29-6	118.136	0.226647	1.31528	1	0	0.721	0	0.575183	4.45
1521	Benzenemethanol, 2-nitro- (9CI)	O=[N+]([O-])c1ccccc1CO	612-25-9	153.135	0.312636	0.955124	2	1	0.894	2	0.626241	3.61
1509	Aniline, p-ethyl- (8CI)	CCc1ccc(N)cc1	589-16-2	121.179	0.226647	2.03241	1	0	0.992	0	0.434203	3.08
608	Sulfide, ethyl phenyl (8CI)	CCSc1ccccc1	622-38-8	138.231	0	3.0392	2	0	0.84	0	0.245584	2.95
509	Acetic acid, hydrazide	CC(=O)NN	1068-57-1	74.0816	0.466057	-1.55248	0	0	1.481	1	1.01517	3.484
1466	Valeric acid, propyl ester (8CI)	CCCCC(=O)OCCC	141-06-0	144.211	0	2.6925	6	0	1.691	1	0.375861	4.057
1540	Terephthaladehyde (8CI)	O=Cc1ccc(C=O)cc1	623-27-8	134.132	0	1.0912	2	0	0.935	2	0.692217	3.31
1262	Phenol, 2-methoxy-4-(1-propenyl)-	C/C=C/c1ccc(O)c(OC)c1	97-54-1	164.201	0.274615	2.60952	2	0	1.129	1	0.541428	3.42
1161	3-Buten-1-ol, 3-methyl-	C=C(C)CCO	763-32-6	86.1319	0.312636	0.903625	2	1	1.45	1	0.382057	3.65
765	Benzoic acid, 4-hydroxy-, 3-methylbutyl ester	CC(C)CCOC(=O)c1ccc(O)cc1	6521-30-8	208.253	0.663558	3.30609	5	0	1.232	1	0.760133	3.85
1199	Phenol, 2-methyl-	Cc1ccccc1O	95-48-7	108.138	0.499046	1.99584	0	0	0.949	0	0.389565	1.976
213	1,1'-Biphenyl, 4-methyl-	Cc1ccc(-c2ccccc2)cc1	644-08-6	168.234	0	4.30258	1	0	0.888	0	0.212503	2.616
68	ethynylbenzene	C#Cc1ccccc1	536-74-3	102.133	0.0851908	2.31016	1	0	0.813	0	0.175411	3.67
1675	Acetophenone, 3'-hydroxy- (8CI)	CC(=O)c1cccc(O)c1	121-71-1	136.148	0.559563	1.3445	1	0	0.95	1	0.696454	3.47
420	Methanone, diphenyl-	O=C(c1ccccc1)c1ccccc1	119-61-9	182.218	0	2.94704	2	0	0.848	1	0.508946	4.98
1698	Benzaldehyde, 2,4-dimethoxy-	COc1ccc(C=O)c(OC)c1	613-45-6	166.173	0	1.51591	3	0	1.308	1	0.773749	4.65
1191	Phenol, 2-chloro-	Oc1ccccc1Cl	95-57-8	128.556	0.330674	2.22331	0	0	0.633	0	0.296872	2.732
265	1-butoxy-4-nitrobenzene	CCCCOc1ccc([N+](=O)[O-])cc1	7244-78-2	195.215	0	3.45578	5	0	1.226	2	0.434522	2.535
1425	2-Propenoic acid, 3-phenyl-, ethyl ester	CCOC(=O)/C=C/c1ccccc1	103-36-6	176.211	0	3.06712	4	0	1.151	2	0.519075	4.08
1550	Hexanenitrile	CCCCCC#N	628-73-9	97.1578	0.00070485	1.60758	4	0	1.463	0	0.214072	4.52
609	2,6-dichloro-4-fluorophenol	Oc1c(Cl)cc(F)cc1Cl	392-71-2	180.991	0.417662	3.38122	0	0	0.506	0	0.158245	4.04
1057	Phenyl 4-hydroxybenzoate	O=C(Oc1ccccc1)c1ccc(O)cc1	17696-62-7	214.216	0.663558	2.87123	3	0	0.908	1	0.806253	3.6
922	Phenol, 2-(chloromethyl)-4-nitro-	O=[N+]([O-])c1ccc(O)c(CCl)c1	2973-19-5	187.58	0.75222	2.15428	2	0	0.681	2	0.486025	3.77
1394	Benzenamine, 3,4-dimethyl-	Cc1ccc(N)cc1C	95-64-7	121.179	0.226647	1.95708	0	0	0.992	0	0.431784	3.5
746	Carbamic acid, butyl ester	CCCCOC(N)=O	592-35-8	117.146	0.444499	0.947687	4	0	1.708	1	0.554678	6.056
349	1-iodobutane	CCCCI	542-69-8	184.018	0.00070485	2.99194	2	0	0.566	0	0.0568961	4.03
285	1-(2,4-dimethyl-1H-pyrrol-3-yl)ethanone	CC(=O)c1c(C)c[nH]c1C	2386-25-6	137.179	0.309968	1.95512	1	0	1.177	1	0.578427	4.26
363	Pyridine, 3,4-dimethyl-	Cc1ccncc1C	583-58-4	107.153	0	1.65185	0	0	1.163	0	0.400544	3.03
1235	(1)-2-Methylbutan-1-ol	CCC(C)CO	137-32-6	88.1477	0.312636	1.15818	2	1	1.657	0	0.342764	3.29
913	5-chlorothiophene-2-carbaldehyde	O=Cc1ccc(Cl)s1	7283-96-7	146.595	0	2.0421	1	0	0.621	1	0.341055	4.5
1641	1H-Imidazole-4-carboxaldehyde,5-methyl- (9CI)	Cc1[nH]cnc1C=O	68282-53-1	110.114	0.345362	0.168342	1	0	1.213	1	0.796506	3.87
566	3-Decyn-1-ol	CCCCCCC#CCCO	51721-39-2	154.249	0.312636	3.4279	7	1	1.372	0	0.398835	3.583
1170	Heptyl alcohol	CCCCCCCO	111-70-6	116.201	0.312636	2.35985	5	1	1.61	0	0.321353	2.535
592	3-(Methylamino)propane-1,2-diol	CNCC(O)CO	40137-22-2	105.135	0.607213	-1.72971	3	2	1.75	0	1.14753	1.324
1213	Acetic acid, butyl ester	CCCCOC(C)=O	123-86-4	116.158	0	1.72189	4	0	1.755	1	0.369662	3.96
948	Benzaldehyde, m-fluoro- (8CI)	O=Cc1cccc(F)c1	456-48-4	124.112	0	1.61974	1	0	0.925	1	0.406832	1.785
1547	1-Pentanol, 4-methyl- (9CI)	CC(C)CCCO	626-89-1	102.174	0.312636	1.64349	3	1	1.63	0	0.345863	4.06
1000	4-(2-hydroxyethyl)-2-methoxyphenol	COc1cc(CCO)ccc1O	2380-78-1	168.189	0.587251	0.861309	3	1	1.167	0	0.751097	2.59
390	2(3H)-Furanone, 5-hexyldihydro-	CCCCCCC1CCC(=O)O1	706-14-9	170.248	0	2.40048	5	0	1.504	1	0.504269	1.628
669	2-Propen-1-ol, 3-phenyl-, acetate	CC(=O)OC/C=C/c1ccccc1	103-54-8	176.211	0	2.79066	4	0	1.151	2	0.519075	4.35
523	2-Pyridinamine, N,N-dimethyl- (9CI)	CN(C)c1ccccn1	5683-33-0	122.167	0	1.73562	1	0	1.361	0	0.645803	4.15
1123	Heptanoic acid, 2-propenyl ester	C=CCOC(=O)CCCCCC	142-19-8	170.248	0	3.43079	8	0	1.555	2	0.432975	4.44
99	Benzoic acid, isobutyl ester (6CI,7CI,8CI)	CC(C)COC(=O)c1ccccc1	120-50-3	178.227	0	3.16563	4	0	1.238	1	0.483399	5.34
1542	Propionic acid, pentyl ester (6CI,7CI,8CI)	CCCCCOC(=O)CC	624-54-4	144.211	0	2.6925	6	0	1.691	1	0.375861	2.62
1147	Pentanoic acid, 2-bromo-, ethyl ester	CCCC(Br)C(=O)OCC	615-83-8	209.08	0.00070485	2.44608	5	0	1.054	1	0.400088	4.18
1192	Benzeneethanol, alpha-methyl-alpha-phenyl-	CC(O)(Cc1ccccc1)c1ccccc1	5342-87-0	212.286	0.312636	3.59552	3	1	0.942	0	0.659138	3.27
972	Urea, 1,3-dimethyl-2-thio-	CNC(=S)NC	534-13-4	104.175	0.267753	-0.405591	2	0	0.876	1	0.845593	4.81
1096	Phenol, 2-fluoro-	Oc1ccccc1F	367-12-4	112.102	0.499046	1.70464	0	0	0.855	0	0.381961	3.07
519	Propyl sulfide (8CI)	CCCSCCC	111-47-7	118.241	0	2.78051	4	0	1.14	0	0.168755	3.21
45	Ethyl alcohol	CCO	64-17-5	46.0682	0.312636	-0.0667006	0	1	1.911	0	0.305857	4.7
1527	Benzenemethanol, 3-nitro-	O=[N+]([O-])c1cccc(CO)c1	619-25-0	153.135	0.312636	0.955124	2	1	0.894	2	0.626241	3.63
525	Benzo(b)thiophene	c1ccc2sccc2c1	95-15-8	134.199	0	3.11794	0	0	0.929	1	0.113639	3.32
1404	Benzenamine, 2,4-dinitro-	Nc1ccc([N+](=O)[O-])cc1[N+](=O)[O-]	97-02-9	183.121	0.233675	1.20907	2	0	0.682	4	0.580017	2.38
823	2,3-dihydro-1H-inden-1-ol	OC1CCc2ccccc21	6351-10-6	134.175	0.312636	1.6336	0	1	0.912	0	0.537073	3.045
1475	Benzene, 1-fluoro-4-nitro-	O=[N+]([O-])c1ccc(F)cc1	350-46-9	141.1	0	1.94241	1	0	0.845	2	0.2153	3.6
1763	Octane, 1-bromo-	CCCCCCCCBr	111-83-1	193.124	0.00070485	4.60006	6	0	1.048	0	0.0481147	3.47
858	Benzoic acid	O=C(O)c1ccccc1	65-85-0	122.121	0.57154	2.04095	1	1	0.867	1	0.443376	4.66
938	2-chloropropanamide	CC(Cl)C(N)=O	27816-36-0	107.538	0.487368	-0.20115	1	0	0.907	1	0.604829	2.75
1013	Isopropyl alcohol	CC(C)O	67-63-0	60.0947	0.312636	0.187558	0	1	1.768	0	0.336566	2.5
961	Methyl 1-naphthyl ether	COc1cccc2ccccc12	2216-69-5	158.196	0	3.41827	1	0	0.978	0	0.38643	4.36
952	Urea, 1,3-diethyl-2-thio-	CCNC(=S)NCC	105-55-5	132.228	0.267753	0.565027	4	0	1.001	1	0.851791	3.78
1592	p-Phenylbenzyl alcohol	OCc1ccc(-c2ccccc2)cc1	3597-91-9	184.233	0.312636	2.85258	2	1	0.854	0	0.625863	1.047
1462	4-hydroxy-3,5-dimethoxybenzaldehyde	COc1cc(C=O)cc(OC)c1O	134-96-3	182.173	0.326911	1.13423	3	0	1.269	1	0.851417	2.79
629	Ethyl 4-cyanobenzoate	CCOC(=O)c1ccc(C#N)cc1	7153-22-2	175.184	0	1.94808	4	0	1.106	1	0.59435	3.12
1740	Undecanenitrile	CCCCCCCCCCC#N	2244-07-7	167.29	0.00070485	4.03412	9	0	1.479	0	0.229568	2.33
424	1-Hexanol, 6-bromo-	OCCCCCCBr	4286-55-9	181.07	0.313341	2.2208	5	1	0.946	0	0.31797	3.45
1607	methyl (E)-2-methylbut-2-enoate	C/C=C(\C)C(=O)OC	6622-76-0	114.142	0	1.53852	2	0	1.594	2	0.448935	6.2
306	2-Propenal,3-(2-furanyl)-, (E)-	O=C/C=C/c1ccco1	39511-08-5	122.121	0	1.2618	2	0	1.099	2	0.508425	4.28
883	Butyric acid, 4-chloro- (8CI)	O=C(O)CCCCl	627-00-9	122.55	0.572244	0.755022	3	1	1.046	1	0.362956	2.914
1195	Non-2-yn-1-ol	CCCCCCC#CCO	5921-73-3	140.222	0.312636	2.94259	6	1	1.358	0	0.395736	2.24
1676	Benzenamine, 2-chloro-4-nitro-	Nc1ccc([N+](=O)[O-])cc1Cl	121-87-9	172.569	0.283425	2.03497	1	0	0.531	2	0.514442	2.61
1181	Benzene, 1,3-dimethyl-2-nitro-	Cc1cccc(C)c1[N+](=O)[O-]	81-20-9	151.162	0	2.81511	1	0	1.014	2	0.213561	2.7
399	2,3-Pentanedione	CCC(=O)C(C)=O	600-14-6	100.115	0	0.615457	2	0	1.493	2	0.646681	2.99
764	Butanedioic acid, diethyl ester	CCOC(=O)CCC(=O)OCC	123-25-1	174.194	0	1.34384	7	0	1.762	2	0.703324	1.115
1381	1,1'-Biphenyl, 2-nitro- (9CI)	O=[N+]([O-])c1ccccc1-c1ccccc1	86-00-0	199.205	0	3.68046	2	0	0.791	2	0.308775	3.08
756	2-Furancarboxaldehyde	O=Cc1ccco1	98-01-1	96.0839	0	0.695798	1	0	1.135	1	0.438941	4.87
104	2-Bromooctanoic acid	CCCCCCC(Br)C(=O)O	2623-82-7	223.107	0.793066	3.06489	6	1	0.984	1	0.40317	4.09
1345	Ethanone, 1-(4-methoxyphenyl)-	COc1ccc(C(C)=O)cc1	100-06-1	150.174	0	1.68051	2	0	1.183	1	0.635843	3.35
385	2-Chloropropionitrile	CC(Cl)C#N	1617-17-0	89.5231	0.0883465	0.573871	1	0	0.89	0	0.195897	2.93
536	2-Butenoic acid, ethenyl ester	C=COC(=O)/C=C/C	14861-06-4	112.126	0	1.55946	3	0	1.436	3	0.483864	3.25
1155	4-Hexyn-3-ol	CC#CC(O)CC	20739-59-7	98.1426	0.312636	1.25561	2	1	1.284	0	0.414048	3.04
50	Benzophenone, 2,2',4,4'-tetrahydroxy-	O=C(c1ccc(O)cc1O)c1ccc(O)cc1O	131-55-5	246.215	1.62953	2.07858	2	0	0.715	1	0.977194	1.028
71	Ether, p-nitrophenyl phenyl (8CI)	O=[N+]([O-])c1ccc(Oc2ccccc2)cc1	620-88-2	215.204	0	3.27518	3	0	0.897	2	0.511352	3.113
336	Benzene, bromo-	Brc1ccccc1	108-86-1	157.008	0	2.9954	0	0	0.566	0	0.112547	5.222
359	1-Octanol, 8-bromo-	OCCCCCCCCBr	50816-19-8	209.123	0.313341	3.19141	7	1	1.028	0	0.324169	4.268
133	Benzene, 1-bromo-4-chloro-	Clc1ccc(Br)cc1	106-39-8	191.452	0	3.48124	0	0	0.503	0	0.0994201	4.07
316	2-Propenoic acid, cyclohexyl ester	C=CC(=O)OC1CCCCC1	3066-71-5	154.206	0	2.63351	3	0	1.396	2	0.433881	4.72
1317	Benzenamine, 2-chloro-4,6-dinitro-	Nc1c(Cl)cc([N+](=O)[O-])cc1[N+](=O)[O-]	3531-19-9	217.566	0.233675	2.0702	2	0	0.468	4	0.567084	3.569
527	Benzene, butyl-	CCCCc1ccccc1	104-51-8	134.218	0	4.0732	3	0	1.15	0	0.125228	2.28
1563	2-Hexen-1-ol, (2E)-	CCC/C=C/CO	928-95-0	100.158	0.312636	1.66798	3	1	1.458	1	0.381539	4.191
386	2(3H)-Furanone, 5-ethyldihydro-	CCC1CCC(=O)O1	695-06-7	114.142	0	0.459244	1	0	1.506	1	0.491873	3.587
1725	TIMTEC-BB SBB009040	CCCCCCCCCCC#CCO	51887-25-3	196.328	0.312636	4.88383	10	1	1.402	0	0.408132	1.43
212	5-Bromo-2-pyridylamine	Nc1ccc(Br)cn1	1072-97-5	173.01	0.283425	1.27793	0	0	0.517	0	0.602931	4.042
1484	(E)-2-methylbut-2-enal	C/C=C(/C)C=O	497-03-0	84.1161	0	1.07746	1	0	1.396	2	0.406176	3.513
1159	3-phenylprop-2-yn-1-ol	OCC#Cc1ccccc1	1504-58-1	132.159	0.312636	1.79137	2	1	0.837	0	0.466367	4.63
1072	Phenol, 4-chloro-5-methyl-2-nitro-	Cc1cc(O)c([N+](=O)[O-])cc1Cl	7147-89-9	187.58	0.282728	3.26636	1	0	0.681	2	0.340861	3.55
870	Benzaldehyde, 4-nitro-, oxime (9CI)	O=[N+]([O-])c1ccc(/C=N/O)cc1	1129-37-9	166.134	0.312636	1.80569	2	1	0.769	3	0.625317	3.08
1724	Indan-5-ylisothiocyanate	S=C=Nc1ccc2c(c1)CCC2	149865-84-9	175.251	0	4.39694	1	0	0.706	2	0.119553	3.54
1662	Benzene, 1-chloro-4-nitro-	O=[N+]([O-])c1ccc(Cl)cc1	100-00-5	157.554	0	2.58712	1	0	0.617	2	0.209291	3.82
663	Glutaric acid, dimethyl ester (8CI)	COC(=O)CCCC(=O)OC	1119-40-0	160.167	0	0.701898	6	0	1.8	2	0.700224	4.18
1792	Aceticacid, bromo-, phenyl ester (6CI,7CI,8CI,9CI)	O=C(CBr)Oc1ccccc1	620-72-4	215.044	0.00070485	2.15415	3	0	0.749	1	0.446209	3.44
1501	Benzene, 1-bromo-2-nitro-	O=[N+]([O-])c1ccccc1Br	577-19-5	202.005	0	2.61491	1	0	0.509	2	0.209499	3.4
860	2-Buten-1-ol	C/C=C/CO	6117-91-5	72.1054	0.312636	0.697366	1	1	1.438	1	0.375341	2.15
1358	Acetamide, 2-phenoxy-	NC(=O)COc1ccccc1	621-88-5	151.162	0.486663	0.616697	3	0	1.066	1	0.876181	2.4
1741	Octanedioic acid, dibutyl ester	CCCCOC(=O)CCCCCCC(=O)OCCCC	16090-77-0	286.406	0	5.01368	15	0	1.63	2	0.728117	3.126
1022	(4-Methyl-5-nitropyridin-2-yl)amine	Cc1cc(N)ncc1[N+](=O)[O-]	21901-40-6	153.138	0.283425	0.815128	1	0	0.953	2	0.713482	3.48
1401	Phenol, 2,4,5-trichloro-	Oc1cc(Cl)c(Cl)cc1Cl	95-95-4	197.445	0.692657	3.62145	0	0	0.409	0	0.148531	2.64
1069	(1)-alpha-Methylbenzyl alcohol	CC(O)c1ccccc1	98-85-1	122.164	0.312636	1.42153	1	1	1.02	0	0.559998	4.85
1264	Butane, 1-bromo-	CCCCBr	109-65-9	137.018	0.00070485	2.65882	2	0	0.861	0	0.035718	2.586
418	2-Nonanone	CCCCCCCC(C)=O	821-55-6	142.238	0	3.03513	6	0	1.553	1	0.355287	4.37
1223	2-Pentenal, 2-methyl-	CC/C=C(\C)C=O	623-36-9	98.1426	0	1.56277	2	0	1.414	2	0.409276	2.71
1051	Benzeneacetic acid, alpha-cyano-, ethyl ester	CCOC(=O)C(C#N)c1ccccc1	4553-07-5	189.21	0.00070485	1.93548	5	0	1.139	1	0.655271	3.25
852	Benzoic acid, 2,5-dichloro-, methyl ester	COC(=O)c1cc(Cl)ccc1Cl	2905-69-3	205.037	0	3.09857	2	0	0.793	1	0.430454	4.12
1340	Benzofuran	c1ccc2occc2c1	271-89-6	118.132	0	2.59907	0	0	0.913	0	0.208614	3.98
722	Phenol, 3-(2-hydroxyethoxy)-	OCCOc1cccc(O)c1	49650-88-6	154.163	0.726696	0.718572	3	1	1.124	0	0.919866	3.51
121	1-iodonaphthalene	Ic1cccc2ccccc12	90-14-2	254.067	0	4.51795	0	0	0.467	0	0.191882	2.86
819	(E)-3-(furan-2-yl)prop-2-enenitrile	N#C/C=C/c1ccco1	7187-01-1	119.121	0	1.28172	2	0	1.024	1	0.392493	1.764
20	Benzene, 1,2,4-trimethyl-	Cc1ccc(C)c(C)c1	95-63-6	120.191	0	3.43723	0	0	1.111	0	0.11729	3.94
1190	Acetaldehyde, oxime	C/C=N/O	107-29-9	59.067	0.312636	-0.193155	0	1	1.518	1	0.442238	2.366
256	cyclohexyl 2-cyanoacetate	N#CCC(=O)OC1CCCCC1	52688-11-6	167.204	0.00070485	1.68525	4	0	1.377	1	0.554837	3.18
362	3,5-ditert-butylbenzene-1,2-diol	CC(C)(C)c1cc(O)c(O)c(C(C)(C)C)c1	1020-31-1	222.322	0.773661	4.37254	2	0	1.209	0	0.620679	3.68
1764	Acetic acid, decyl ester	CCCCCCCCCCOC(C)=O	112-17-4	200.317	0	4.63374	10	0	1.628	1	0.388258	6.051
224	Benzene, 1-methyl-2,4-dinitro-	Cc1ccc([N+](=O)[O-])cc1[N+](=O)[O-]	121-14-2	182.133	0	2.00577	2	0	0.884	4	0.309833	3.9
1266	dodecan-2-ol	CCCCCCCCCCC(C)O	10203-28-8	186.333	0.312636	4.55534	9	1	1.563	0	0.364458	5.921
146	2,3,5,6-tetrafluorophenol	Oc1c(F)c(F)cc(F)c1F	769-39-1	166.073	0.78526	2.18605	0	0	0.865	0	0.149655	1.16
1473	pyridazine	c1ccnnc1	289-80-5	80.0878	0	-0.356548	0	0	1.056	0	0.474001	2.49
910	1-(furan-2-yl)propan-1-one	CCC(=O)c1ccco1	3194-15-8	124.137	0	1.3324	2	0	1.232	1	0.461126	4.87
1510	Crotonicacid, isobutyl ester (6CI,8CI)	C/C=C/C(=O)OCC(C)C	589-66-2	142.195	0	2.53136	4	0	1.57	2	0.466756	1.729
1739	dodecan-4-ol	CCCCCCCCC(O)CCC	10203-32-4	186.333	0.312636	4.55534	9	1	1.563	0	0.364458	2.87
1196	Octanedioic acid, dimethyl ester	COC(=O)CCCCCCC(=O)OC	1732-09-8	202.247	0	2.10182	9	0	1.709	2	0.709522	3.58
78	Propanenitrile, 2-methyl-	CC(C)C#N	78-82-0	69.1048	0.00070485	0.405906	1	0	1.447	0	0.235483	4.04
391	1-Propanol, 1,1-dimethyl-3-phenyl- (8CI)	CC(C)(O)CCc1ccccc1	103-05-9	164.244	0.312636	2.78359	3	1	1.154	0	0.438805	3.66
603	Benzene, 1-(chloromethyl)-4-nitro-	O=[N+]([O-])c1ccc(CCl)cc1	100-14-1	171.581	0.00070485	2.49914	2	0	0.726	2	0.21239	4.24
1752	1-Undecanal	CCCCCCCCCCC=O	112-44-7	170.291	0	3.95987	9	0	1.544	1	0.345499	5.658
1672	2-Heptanone	CCCCCC(C)=O	110-43-0	114.185	0	2.06451	4	0	1.568	1	0.349089	2.792
139	dipropyl benzene-1,2-dicarboxylate	CCCOC(=O)c1ccccc1C(=O)OCCC	131-16-8	250.29	0	3.51585	8	0	1.337	2	0.79013	4.55
229	2-Methyl-5-octyn-4-ol	CCC#CC(O)CC(C)C	60657-70-7	140.222	0.312636	2.48049	4	1	1.358	0	0.450955	3.31
291	Benzoic acid, 2-chloro-	O=C(O)c1ccccc1Cl	118-91-2	156.566	0.57154	2.22611	1	1	0.668	1	0.440465	2.331
1077	2(3H)-Furanone, dihydro-5-methyl-	CC1CCC(=O)O1	108-29-2	100.115	0	-0.0260657	0	0	1.507	1	0.488773	1.74
1709	alpha,alpha,alpha,4-Tetrafluoro-m-toluidine	Nc1ccc(F)c(C(F)(F)F)c1	2357-47-3	179.115	0.352277	2.09151	1	0	0.928	0	0.308787	2.97
1107	Phenol, 2-bromo-	Oc1ccccc1Br	95-56-7	173.007	0.330674	2.44426	0	0	0.521	0	0.29708	3.21
1546	Urea, 1-ethyl-2-thio-	CCNC(N)=S	625-53-6	104.175	0.344612	-0.202589	2	0	0.756	1	0.833791	1.228
131	1-Octanal	CCCCCCCC=O	124-13-0	128.211	0	2.50394	6	0	1.56	1	0.336202	3.76
1280	Phenol, p-phenoxy- (8CI)	Oc1ccc(Oc2ccccc2)cc1	831-82-3	186.206	0.499046	2.61968	2	0	0.901	0	0.677818	2.76
431	Benzene, (chloromethyl)-	ClCc1ccccc1	100-44-7	126.583	0.00070485	2.71128	1	0	0.788	0	0.115439	4.04
1324	Propanoic acid, methyl ester	CCC(=O)OC	554-12-1	88.1048	0	0.751267	2	0	1.881	1	0.363464	2.13
415	4-Heptyn-3-ol	CCC#CC(O)CC	32398-69-9	112.169	0.312636	1.74092	3	1	1.316	0	0.417147	3.657
1001	3-Pyridinol, 2-bromo-	Oc1cccnc1Br	6602-32-0	173.995	0.330674	1.63347	0	0	0.543	0	0.581015	3.582
1556	2H-Pyran-2-one, tetrahydro-6-pentyl-	CCCCCC1CCCC(=O)O1	705-86-2	170.248	0	2.30597	4	0	1.504	1	0.504269	3.1
1071	1-Propanol, 3-chloro-	OCCCCl	627-30-5	94.5395	0.313341	0.607268	2	1	1.07	0	0.308465	2.98
931	Cyclohexanone	O=C1CCCCC1	108-94-1	98.1426	0	0.98569	0	0	1.33	1	0.322385	3.08
1406	2-Propenoic acid, 2-methyl-, ethyl ester	C=C(C)C(=O)OCC	97-63-2	114.142	0	1.51274	3	0	1.594	2	0.436565	2.023
868	Benzene, 1-methoxy-2-nitro-	COc1ccccc1[N+](=O)[O-]	91-23-6	153.135	0	1.66538	2	0	1.11	2	0.425225	0.764
683	6-Chloro-2-methylpyridine	Cc1cccc(Cl)n1	18368-63-3	127.571	0	1.99102	0	0	0.852	0	0.396954	2.618
1735	Phenol, 3,5-di-tert-butyl- (8CI)	CC(C)(C)c1cc(O)cc(C(C)(C)C)c1	1138-52-9	206.323	0.499046	4.83327	2	0	1.229	0	0.477688	3.81
1075	p-Quinone monooxime	O=Nc1ccc(O)cc1	104-91-6	123.109	0.499046	1.12805	1	0	0.799	1	0.374315	2.15
1497	Benzaldehyde, 4-nitro-	O=Cc1ccc([N+](=O)[O-])cc1	555-16-8	151.119	0	1.32254	2	0	0.857	3	0.500685	3.13
861	Picolinonitrile (8CI)	N#Cc1ccccn1	100-70-9	104.109	0	0.697076	1	0	0.946	0	0.543943	3.365
686	2-Butenoic acid, methyl ester, (2E)-	C/C=C/C(=O)OC	623-43-8	100.115	0	1.30648	2	0	1.614	2	0.429849	3.16
278	Naphthalene, 2-methyl-1-nitro-	Cc1ccc2ccccc2c1[N+](=O)[O-]	881-03-8	187.194	0	3.65585	1	0	0.823	2	0.271038	2.514
881	2-Propanol, 2-methyl-	CC(C)(C)O	75-65-0	74.1212	0.312636	0.661716	0	1	1.698	0	0.34648	2.361
279	Phenol, 2-methyl-4,6-dinitro-	Cc1cc([N+](=O)[O-])cc([N+](=O)[O-])c1O	534-52-1	198.133	0.282728	2.27906	2	0	0.839	4	0.45094	2.746
740	Crotonic acid, sec-butyl ester, (E)- (8CI)	C/C=C/C(=O)OC(C)CC	10371-45-6	142.195	0	2.53136	4	0	1.57	2	0.466756	2.73
658	3-thiophen-3-ylthiophene	c1cc(-c2ccsc2)cs1	3172-56-3	166.265	0	3.33167	1	0	0.633	0	0.0922877	3.25
1374	Benzoic acid, 3,4-dichloro-	O=C(O)c1ccc(Cl)c(Cl)c1	51-44-5	191.011	0.729846	3.41518	1	1	0.542	1	0.427532	4.955
1613	Benzenemethanamine, N-ethyl-	CCNCc1ccccc1	14321-27-8	135.206	0.133877	1.84386	3	0	1.159	0	0.56269	2.59
891	Benzoic acid, 5-chloro-2-hydroxy-	O=C(O)c1cc(Cl)ccc1O	321-14-2	172.565	0.945938	2.95618	1	1	0.617	1	0.382491	2.74
1061	Benzaldehyde, 5-chloro-2-hydroxy-	O=Cc1cc(Cl)ccc1O	635-93-8	156.566	0.303968	2.47034	1	0	0.668	1	0.342849	4.05
559	1-(5-fluoro-2-hydroxyphenyl)ethanone	CC(=O)c1cc(F)ccc1O	394-32-1	154.138	0.303968	2.00987	1	0	0.951	1	0.367944	1.653
1384	Phenol, 2-(1,1-dimethylethyl)-	CC(C)(C)c1ccccc1O	88-18-6	150.217	0.499046	3.20956	1	0	1.118	0	0.433286	2.69
1054	2-Bromo-1-ethanol	OCCBr	540-51-2	124.964	0.384919	0.455883	1	1	0.655	0	0.305574	3.26
991	Butanenitrile, 4-chloro-	N#CCCCCl	628-20-6	103.55	0.0014097	0.85179	3	0	0.99	0	0.207382	3.2
276	Butanal, 2-methylene- (9CI)	C=C(C=O)CC	922-63-4	84.1161	0	1.05168	2	0	1.396	2	0.393807	1.206
929	1-Butanol, 4-chloro-	OCCCCCl	928-51-8	108.566	0.313341	1.14928	3	1	1.142	0	0.311564	3.46
1189	Benzaldehyde, 2-hydroxy-	O=Cc1ccccc1O	90-02-8	122.121	0.132794	1.52386	1	0	0.867	1	0.355976	4.13
403	1,3-Benzenediol, 4-hexyl-	CCCCCCc1ccc(O)cc1O	136-77-6	194.269	0.998093	3.67269	5	0	1.159	0	0.622663	3.25
324	4-Bromophenyl 3-pyridyl ketone	O=C(c1ccc(Br)cc1)c1cccnc1	14548-45-9	262.102	0	2.49546	2	0	0.663	1	0.790178	4.51
930	2-hydroxybenzohydrazide	NNC(=O)c1ccccc1O	936-02-7	152.15	0.598851	0.370022	1	0	0.768	1	1.05354	2.336
289	Heptane, 1-bromo-	CCCCCCCBr	629-04-9	179.097	0.00070485	4.11475	5	0	1.012	0	0.0450156	4.58
176	Butane, 1,1'-sulfinylbis-	CCCCS(=O)CCCC	2168-93-6	162.293	0	1.79042	6	0	1.404	1	0.732509	3.026
1773	Phosphoric acid, triphenyl ester	O=P(Oc1ccccc1)(Oc1ccccc1)Oc1ccccc1	115-86-6	326.283	0	3.8401	6	0	1.505	1	1.476	2.9
1367	Hexanoic acid, 2-propenyl ester	C=CCOC(=O)CCCCC	123-68-2	156.221	0	2.94548	7	0	1.562	2	0.429876	4.2
1215	2-Pentanone	CCCC(C)=O	107-87-9	86.1319	0	1.09389	2	0	1.596	1	0.342891	5.168
123	Crotonic acid, allyl ester (6CI,7CI,8CI)	C=CCOC(=O)/C=C/C	20474-93-5	126.153	0	2.04477	4	0	1.443	3	0.486963	4.17
610	2-Tridecanone	CCCCCCCCCCCC(C)=O	593-08-8	198.344	0	4.97636	10	0	1.537	1	0.367684	3.82
902	Butanoic acid, 4-bromo-	O=C(O)CCCBr	2623-87-2	167.001	0.572244	0.909192	3	1	0.766	1	0.363164	3.68
1751	1-Tetradecanol	CCCCCCCCCCCCCCO	112-72-1	214.386	0.312636	5.75701	12	1	1.554	0	0.343047	3.47
558	pentyl 2-cyanoacetate	CCCCCOC(=O)CC#N	17686-39-4	155.194	0.00070485	1.78836	7	0	1.545	1	0.547733	4.32
1354	2-Propen-1-ol, 2-methyl-	C=C(C)CO	513-42-8	72.1054	0.312636	0.418316	1	1	1.438	1	0.378958	3.96
1581	Propionic acid, allyl ester (8CI)	C=CCOC(=O)CC	2408-20-0	114.142	0	1.48955	4	0	1.594	2	0.420579	4.231
826	2-nitrofuran	O=[N+]([O-])c1ccco1	609-39-2	113.071	0	1.16758	1	0	1.074	2	0.247409	3.33
1300	Acetic acid, phenoxy-, methyl ester	COC(=O)COc1ccccc1	2065-23-8	166.173	0	1.70051	4	0	1.308	1	0.661935	3.97
1364	Crotonicacid, butyl ester (6CI,7CI,8CI)	C/C=C/C(=O)OCCCC	7299-91-4	142.195	0	2.76241	5	0	1.57	2	0.439146	2.9
897	Propanedioic acid, chloro-, diethyl ester	CCOC(=O)C(Cl)C(=O)OCC	14064-10-9	194.612	0.00070485	1.57195	6	0	1.421	2	0.727343	2.48
1008	2-Propyn-1-ol, acetate	C#CCOC(C)=O	627-09-8	98.0997	0.0851908	0.444149	3	0	1.427	1	0.422946	3.27
751	Piperazine, 1-(2-aminoethyl)-	NCCN1CCNCC1	140-31-8	129.203	0.385193	-1.85984	2	0	1.628	0	1.4825	3.11
1117	4,6-dimethylpyran-2-one	Cc1cc(C)oc(=O)c1	675-09-2	124.137	0	0.501377	0	0	1.232	3	0.507701	2.35
690	Hexa-1,5-dien-3-ol	C=CCC(O)C=C	924-41-4	98.1426	0.312636	1.17881	3	1	1.284	2	0.447695	5.137
29	2-ethylhexyl 4-hydroxybenzoate	CCCCC(CC)COC(=O)c1ccc(O)cc1	5153-25-3	250.333	0.663558	4.76201	8	0	1.285	1	0.76943	4.68
501	Propanedioic acid, (acetylamino)-, diethyl ester	CCOC(=O)C(NC(C)=O)C(=O)OCC	1068-90-2	217.219	0.255321	0.216425	7	0	1.722	3	1.29064	3.85
800	Pent-2-en-4-yn-1-ol	C#C/C=C/CO	5557-88-0	82.1003	0.397827	0.390248	2	1	1.023	1	0.434822	4.79
1227	2,6-Dibromoaniline	Nc1c(Br)cccc1Br	608-30-0	250.918	0.226647	3.46262	0	0	0.405	0	0.353953	3.7
1711	Benzamide, p-cyano- (8CI)	N#Cc1ccc(C(N)=O)cc1	3034-34-2	146.146	0.486663	0.637577	2	0	0.749	1	0.805497	4.495
774	Propanoic acid, 2-methyl-, 2-methylpropyl ester	CC(C)COC(=O)C(C)C	97-85-8	144.211	0	2.2304	4	0	1.691	1	0.43108	3.021
1220	4-Heptanone	CCCC(=O)CCC	123-19-3	114.185	0	2.06451	4	0	1.568	1	0.349089	2.48
1104	2,4-Pentanediol, 2-methyl-	CC(O)CC(C)(C)O	107-41-5	118.174	0.625272	0.29999	2	2	1.594	0	0.656341	4.51
705	Benzaldehyde, 2,4-dichloro-	O=Cc1ccc(Cl)cc1Cl	874-42-0	175.011	0	2.65179	1	0	0.609	1	0.341881	6.347
1666	Benzenamine, 4-butyl-	CCCCc1ccc(N)cc1	104-13-2	149.232	0.226647	3.00303	3	0	1.096	0	0.440401	3.068
1171	methyl 2-bromopropanoate	COC(=O)C(C)Br	5445-17-0	167.001	0.00070485	0.990156	2	0	0.917	1	0.39079	5.699
539	Propanal, 2-methyl-	CC(C)C=O	78-84-2	72.1054	0	0.33165	1	0	1.62	1	0.351415	2.64
281	Pyridine	c1ccncc1	110-86-1	79.0997	0	0.831899	0	0	1.038	0	0.399185	2.92
488	Propionamide	CCC(N)=O	79-05-0	73.0935	0.486663	-0.572836	1	0	1.507	1	0.57771	3.68
653	2-Propenoic acid, 2-methyl-, 1-methylethyl ester	C=C(C)C(=O)OC(C)C	4655-34-9	128.168	0	1.767	3	0	1.58	2	0.467274	4.438
300	Trimethylenediamine	NCCCN	109-76-2	74.1245	0.421472	-1.28439	2	0	1.562	0	1.11943	4.57
1115	Benzenemethanol	OCc1ccccc1	100-51-6	108.138	0.312636	1.16727	1	1	0.949	0	0.52929	3.59
795	Butanedioic acid, dibutyl ester	CCCCOC(=O)CCC(=O)OCCCC	141-03-7	230.3	0	3.28508	11	0	1.674	2	0.71572	3.17
311	1-Propanamine	CCCN	107-10-8	59.1099	0.210736	0.137088	1	0	1.692	0	0.576168	3.401
689	Undecanoic acid	CCCCCCCCCCC(=O)O	112-37-8	186.29	0.57154	3.97733	9	1	1.521	1	0.385141	4.64
750	Pseudourea, 1-methyl-2-thio- (7CI)	CNC(N)=S	598-52-7	90.1482	0.344612	-0.687898	1	0	0.647	1	0.830691	4.67
900	Ethanethioamide, N-phenyl-	CC(=S)Nc1ccccc1	637-53-6	151.229	0.129747	1.73207	2	0	0.716	1	0.340196	2.307
724	Pentanoic acid, 5-bromo-	O=C(O)CCCCBr	2067-33-6	181.027	0.572244	1.79917	4	1	0.836	1	0.366263	3.35
1066	Propanoic acid	CCC(=O)O	79-09-4	74.0783	0.57154	0.0948596	1	1	1.582	1	0.360348	3.55
1142	(1)-3,7-Dimethyloctan-3-ol	CCC(C)(O)CCCC(C)C	78-69-3	158.28	0.312636	3.34252	5	1	1.576	0	0.392684	1.855
471	2-bromo-2-nitropropane	CC(C)(Br)[N+](=O)[O-]	5447-97-2	167.989	0	1.35595	1	0	0.74	2	0.245847	2.76
378	1-bromo-4-iodobenzene	Brc1ccc(I)cc1	589-87-7	282.904	0	3.93799	0	0	0.459	0	0.120806	2.01
661	propyl 2-chloroacetate	CCCOC(=O)CCl	5396-24-7	136.576	0.00070485	1.66602	4	0	1.314	1	0.366072	2.79
475	Acetamide	CC(N)=O	60-35-5	59.067	0.486663	-1.05815	0	0	1.517	1	0.574611	2.77
61	Acetaldehyde, phenyl- (8CI)	O=CCc1ccccc1	122-78-1	120.148	0	1.42354	2	0	0.998	1	0.406833	3.014
18	3,5-Diiodosalicylaldehyde	O=Cc1cc(I)cc(I)c1O	2631-77-8	373.914	0.135596	3.89247	1	0	0.451	1	0.237576	2.24
13	Methanol	CO	67-56-1	32.0417	0.312636	-0.55201	0	1	2.353	0	0.302758	2.511
544	3,6-dihydroxybenzene-1,2-dicarbonitrile	N#Cc1c(O)ccc(O)c1C#N	4733-50-0	160.129	1.37971	1.53136	2	0	0.623	0	0.94182	1.96
498	2-Propynoic acid, 3-phenyl-, ethyl ester (9CI)	CCOC(=O)C#Cc1ccccc1	2216-94-6	174.196	0	2.60934	4	0	1.065	1	0.523974	2.137
1035	1-Nonanamine	CCCCCCCCCN	112-20-9	143.269	0.210736	3.04894	7	0	1.56	0	0.594763	5.04
1790	Naphthalene, 1-phenyl- (8CI)(9CI)	c1ccc(-c2cccc3ccccc23)cc1	605-02-7	204.266	0	5.14333	1	0	0.788	0	0.26998	2.86
627	Pyridine, 5-ethyl-2-methyl-	CCc1ccc(C)nc1	104-90-5	121.179	0	2.13716	1	0	1.203	0	0.403643	1.59
1745	Vinyl 4-(1,1-dimethylethyl)benzoate	C=COC(=O)c1ccc(C(C)(C)C)cc1	15484-80-7	204.264	0	3.81743	4	0	1.202	2	0.544909	2.07
