# Supplementary material for: Constraint aware and uncertainty informed QSAR modeling of Tetrahymena pyriformis toxicity using physicochemical descriptors
Source: Sci Rep. 2026 Apr 29;16:16577. doi: 10.1038/s41598-026-50786-7 (PMC13219610; doi:10.1038/s41598-026-50786-7)
Supplement: Supplementary file 2 — Supplementary Material 2 [file 41598_2026_50786_MOESM2_ESM.zip › Uncertainty coverage test.py]

import numpy as np
import pandas as pd
import matplotlib.pyplot as plt
import warnings
import os
from datetime import datetime
from scipy import stats
from sklearn.metrics import mean_squared_error, mean_absolute_error

warnings.filterwarnings('ignore')

# ===================================================
# 1. Helper Functions
# ====================================================

def load_data(file_path, has_header=False):
    """
    Load data from text file
    """
    try:
        with open(file_path, 'r') as f:
            first_line = f.readline()
        
        if ',' in first_line:
            delimiter = ','
        elif '\t' in first_line:
            delimiter = '\t'
        else:
            delimiter = None
        
        if has_header:
            data = np.loadtxt(file_path, delimiter=delimiter, skiprows=1)
        else:
            data = np.loadtxt(file_path, delimiter=delimiter)
        
        return data
    
    except Exception as e:
        print(f"Error reading file {file_path}: {e}")
        raise

def calculate_coverage(y_true, y_pred, uncertainty, confidence_level=0.95):
    """
    Calculate coverage percentage for a given confidence level
    """
    # Calculate z-score for the confidence level
    z_score = stats.norm.ppf((1 + confidence_level) / 2)
    
    # Calculate confidence interval
    lower_bound = y_pred - z_score * uncertainty
    upper_bound = y_pred + z_score * uncertainty
    
    # Check coverage (is y_true within confidence interval?)
    in_interval = (y_true >= lower_bound) & (y_true <= upper_bound)
    coverage_percentage = np.mean(in_interval) * 100
    
    # Calculate average interval width
    avg_interval_width = np.mean(2 * z_score * uncertainty)
    
    # Calculate RMSE and MAE
    rmse = np.sqrt(mean_squared_error(y_true, y_pred))
    mae = mean_absolute_error(y_true, y_pred)
    
    # Calculate calibration error
    calibration_error = abs(coverage_percentage/100 - confidence_level)
    
    return {
        'coverage_percentage': coverage_percentage,
        'expected_coverage': confidence_level * 100,
        'calibration_error': calibration_error,
        'avg_interval_width': avg_interval_width,
        'z_score': z_score,
        'lower_bound': lower_bound,
        'upper_bound': upper_bound,
        'in_interval': in_interval,
        'rmse': rmse,
        'mae': mae,
        'n_samples': len(y_true)
    }

def calibration_curve(y_true, y_pred, uncertainty, n_bins=10):
    """
    Calculate calibration curve
    """
    # Calculate normalized z-scores for each sample
    z_scores = np.abs(y_true - y_pred) / (uncertainty + 1e-10)
    
    # Sort by uncertainty
    sorted_indices = np.argsort(uncertainty)
    sorted_uncertainty = uncertainty[sorted_indices]
    sorted_z_scores = z_scores[sorted_indices]
    
    # Split into bins
    bins = np.array_split(sorted_indices, n_bins)
    
    empirical_coverage = []
    avg_uncertainty = []
    bin_indices_list = []
    
    for i, bin_indices in enumerate(bins):
        if len(bin_indices) > 0:
            bin_z_scores = z_scores[bin_indices]
            bin_uncertainty = uncertainty[bin_indices]
            
            for conf_level in [0.5, 0.68, 0.95]:
                threshold = stats.norm.ppf((1 + conf_level) / 2)
                coverage = np.mean(bin_z_scores <= threshold) * 100
                empirical_coverage.append({
                    'bin': i+1,
                    'confidence_level': conf_level,
                    'empirical_coverage': coverage,
                    'expected_coverage': conf_level * 100,
                    'avg_uncertainty': np.mean(bin_uncertainty),
                    'n_samples': len(bin_indices)
                })
            avg_uncertainty.append(np.mean(bin_uncertainty))
            bin_indices_list.append(bin_indices)
    
    return pd.DataFrame(empirical_coverage), z_scores

# ===================================================
# 2. Main Analysis Function
# ====================================================

def run_uncertainty_coverage_analysis():
    """
    Main function for Uncertainty Coverage Test analysis
    """
    print("=" * 70)
    print("UNCERTAINTY COVERAGE TEST ANALYSIS")
    print("=" * 70)
    
    # ===================================================
    # 2.1. Load Data
    # ===================================================
    
    print("\nStep 1: Loading Data")
    print("-" * 40)
    
    # Input files
    predictions_file = "predictions.txt"
    uncertainty_file = "uncertainty.txt"
    target_file = "target.txt"
    
    try:
        print("Loading predictions...")
        y_pred_all = load_data(predictions_file)
        if y_pred_all.ndim == 1:
            y_pred_all = y_pred_all.reshape(-1, 1)
        
        print("Loading true values...")
        y_true = load_data(target_file)
        if y_true.ndim > 1:
            y_true = y_true.flatten()
        
        # Load uncertainty or calculate from variance
        if os.path.exists(uncertainty_file):
            print("Loading uncertainties...")
            uncertainty_all = load_data(uncertainty_file)
            if uncertainty_all.ndim == 1:
                uncertainty_all = uncertainty_all.reshape(-1, 1)
        else:
            print("Uncertainty file not found. Calculating from model variance...")
            # Calculate uncertainty from variance between models
            uncertainty_all = np.std(y_pred_all, axis=1, keepdims=True)
            uncertainty_all = np.tile(uncertainty_all, (1, min(6, y_pred_all.shape[1])))
        
        print("Data loaded successfully.")
        
    except Exception as e:
        print(f"Error loading data: {e}")
        
        # Create sample data
        print("\nCreating sample data for testing...")
        n_samples = 100
        n_models = 6
        
        np.random.seed(42)
        y_true = np.random.randn(n_samples) * 2 + 10
        
        y_pred_all = np.zeros((n_samples, n_models))
        uncertainty_all = np.zeros((n_samples, n_models))
        
        for i in range(n_models):
            noise_level = 0.5 + i * 0.2
            y_pred_all[:, i] = y_true + np.random.randn(n_samples) * noise_level
            uncertainty_all[:, i] = 0.3 + np.random.rand(n_samples) * 1.5
        
        print("Using sample data.")
    
    # ===================================================
    # 2.2. Check Data Dimensions
    # ===================================================
    
    print("\nStep 2: Checking Data Dimensions")
    print("-" * 40)
    
    n_samples = len(y_true)
    n_models = y_pred_all.shape[1]
    
    print(f"Number of samples: {n_samples}")
    print(f"Number of models: {n_models}")
    print(f"Shape of y_pred_all: {y_pred_all.shape}")
    print(f"Shape of uncertainty_all: {uncertainty_all.shape}")
    
    # Adjust dimensions if needed
    min_samples = min(n_samples, y_pred_all.shape[0], uncertainty_all.shape[0])
    if min_samples < n_samples:
        print(f"Warning: Dimensions don't match! Adjusting to {min_samples} samples")
        y_true = y_true[:min_samples]
        y_pred_all = y_pred_all[:min_samples]
        uncertainty_all = uncertainty_all[:min_samples]
        n_samples = min_samples
    
    # ===================================================
    # 2.3. Coverage Analysis for Each Model
    # ===================================================
    
    print("\nStep 3: Coverage Analysis for Each Model")
    print("-" * 40)
    
    all_results = []
    confidence_levels = [0.5, 0.68, 0.8, 0.9, 0.95, 0.99]
    
    for model_idx in range(min(6, n_models)):
        print(f"\nAnalyzing Model {model_idx + 1}...")
        model_name = f"Model {model_idx + 1}"
        
        y_pred = y_pred_all[:, model_idx]
        uncertainty = uncertainty_all[:, model_idx]
        
        # Calculate coverage for different confidence levels
        model_results = {'model_name': model_name, 'model_idx': model_idx + 1}
        coverage_results = {}
        
        for conf_level in confidence_levels:
            results = calculate_coverage(y_true, y_pred, uncertainty, conf_level)
            coverage_results[conf_level] = results
        
        # Calculate calibration curve
        calibration_df, z_scores = calibration_curve(y_true, y_pred, uncertainty, n_bins=10)
        
        model_results['coverage'] = coverage_results
        model_results['calibration_curve'] = calibration_df
        model_results['z_scores'] = z_scores
        model_results['y_pred'] = y_pred
        model_results['uncertainty'] = uncertainty
        
        # Calculate uncertainty quality metrics
        sharpness = np.mean(uncertainty)
        
        # Negative Log Likelihood (NLL)
        nll = 0.5 * np.mean((y_true - y_pred)**2 / (uncertainty**2 + 1e-10) + 
                           np.log(2 * np.pi * (uncertainty**2 + 1e-10)))
        
        # Continuous Ranked Probability Score (CRPS)
        crps = np.mean(
            uncertainty * (1/np.sqrt(np.pi) - 2 * stats.norm.pdf((y_true - y_pred) / uncertainty) - 
                          (y_true - y_pred) / uncertainty * (2 * stats.norm.cdf((y_true - y_pred) / uncertainty) - 1))
        )
        
        model_results['metrics'] = {
            'sharpness': sharpness,
            'nll': nll,
            'crps': crps,
            'rmse': coverage_results[0.95]['rmse'],
            'mae': coverage_results[0.95]['mae']
        }
        
        all_results.append(model_results)
        
        # Display results for 95% confidence level
        conf_95 = coverage_results[0.95]
        print(f"  Coverage 95%: {conf_95['coverage_percentage']:.1f}% (Expected: 95.0%)")
        print(f"  Calibration error: {conf_95['calibration_error']:.4f}")
        print(f"  Average interval width: {conf_95['avg_interval_width']:.4f}")
        print(f"  Sharpness: {sharpness:.4f}")
        print(f"  NLL: {nll:.4f}")
    
    # ===================================================
    # 2.4. Ensemble Model Analysis
    # ===================================================
    
    print("\nStep 4: Ensemble Model Analysis")
    print("-" * 40)
    
    # Ensemble predictions (average of all models)
    y_pred_ensemble = np.mean(y_pred_all[:, :min(6, n_models)], axis=1)
    
    # Ensemble uncertainty: combination of internal and between-model uncertainty
    internal_uncertainty = np.mean(uncertainty_all[:, :min(6, n_models)]**2, axis=1)
    between_model_uncertainty = np.var(y_pred_all[:, :min(6, n_models)], axis=1)
    total_uncertainty = np.sqrt(internal_uncertainty + between_model_uncertainty)
    
    # Calculate coverage for ensemble
    ensemble_results = {'model_name': 'Ensemble', 'model_idx': 'ensemble'}
    coverage_results_ensemble = {}
    
    for conf_level in confidence_levels:
        results = calculate_coverage(y_true, y_pred_ensemble, total_uncertainty, conf_level)
        coverage_results_ensemble[conf_level] = results
    
    calibration_df_ensemble, z_scores_ensemble = calibration_curve(
        y_true, y_pred_ensemble, total_uncertainty, n_bins=10
    )
    
    ensemble_results['coverage'] = coverage_results_ensemble
    ensemble_results['calibration_curve'] = calibration_df_ensemble
    ensemble_results['z_scores'] = z_scores_ensemble
    ensemble_results['y_pred'] = y_pred_ensemble
    ensemble_results['uncertainty'] = total_uncertainty
    ensemble_results['internal_uncertainty'] = internal_uncertainty
    ensemble_results['between_model_uncertainty'] = between_model_uncertainty
    
    # Calculate quality metrics for ensemble
    sharpness_ensemble = np.mean(total_uncertainty)
    nll_ensemble = 0.5 * np.mean((y_true - y_pred_ensemble)**2 / (total_uncertainty**2 + 1e-10) + 
                                np.log(2 * np.pi * (total_uncertainty**2 + 1e-10)))
    
    ensemble_results['metrics'] = {
        'sharpness': sharpness_ensemble,
        'nll': nll_ensemble,
        'rmse': coverage_results_ensemble[0.95]['rmse'],
        'mae': coverage_results_ensemble[0.95]['mae']
    }
    
    all_results.append(ensemble_results)
    
    conf_95_ensemble = coverage_results_ensemble[0.95]
    print(f"Coverage 95%: {conf_95_ensemble['coverage_percentage']:.1f}% (Expected: 95.0%)")
    print(f"Calibration error: {conf_95_ensemble['calibration_error']:.4f}")
    print(f"Average interval width: {conf_95_ensemble['avg_interval_width']:.4f}")
    print(f"Sharpness: {sharpness_ensemble:.4f}")
    print(f"NLL: {nll_ensemble:.4f}")
    print(f"Internal uncertainty: {np.mean(np.sqrt(internal_uncertainty)):.4f}")
    print(f"Between-model uncertainty: {np.mean(np.sqrt(between_model_uncertainty)):.4f}")
    
    # ===================================================
    # 2.5. Compare All Models
    # ===================================================
    
    print("\nStep 5: Comparing All Models")
    print("-" * 40)
    
    # Create comparison DataFrame
    comparison_data = []
    
    for results in all_results:
        model_name = results['model_name']
        conf_95 = results['coverage'][0.95]
        metrics = results['metrics']
        
        comparison_data.append({
            'Model': model_name,
            'Coverage_95%': f"{conf_95['coverage_percentage']:.1f}%",
            'Calibration_Error': f"{conf_95['calibration_error']:.4f}",
            'Avg_Interval_Width': f"{conf_95['avg_interval_width']:.4f}",
            'RMSE': f"{metrics['rmse']:.4f}",
            'MAE': f"{metrics['mae']:.4f}",
            'Sharpness': f"{metrics['sharpness']:.4f}",
            'NLL': f"{metrics.get('nll', 'N/A'):.4f}",
            'Calibration_Status': 'Good' if conf_95['calibration_error'] < 0.05 else 'Needs Improvement'
        })
    
    comparison_df = pd.DataFrame(comparison_data)
    
    print("\nCoverage and Uncertainty Quality Comparison Table:")
    print("-" * 90)
    print(comparison_df.to_string(index=False))
    
    # ===================================================
    # 2.6. Create Plots (Fixed version)
    # ===================================================
    
    print("\nStep 6: Creating Plots")
    print("-" * 40)
    
    plt.style.use('default')
    
    # Plot 1: Coverage Plot for all models
    fig, axes = plt.subplots(2, 2, figsize=(14, 12))
    
    # a) Coverage at different confidence levels
    ax1 = axes[0, 0]
    for results in all_results:
        model_name = results['model_name']
        coverages = [results['coverage'][cl]['coverage_percentage'] for cl in confidence_levels]
        ax1.plot([cl * 100 for cl in confidence_levels], coverages, 
                marker='o', label=model_name, linewidth=2, markersize=6)
    
    # Ideal line (y = x)
    ax1.plot([0, 100], [0, 100], 'k--', alpha=0.5, label='Ideal', linewidth=2)
    ax1.set_xlabel('Expected Confidence Level (%)')
    ax1.set_ylabel('Empirical Coverage (%)')
    ax1.set_title('Coverage Curve for Different Confidence Levels')
    ax1.legend()
    ax1.grid(alpha=0.3)
    ax1.set_xlim(0, 100)
    ax1.set_ylim(0, 100)
    
    # b) Histogram of z-scores
    ax2 = axes[0, 1]
    for i, results in enumerate(all_results):
        if i < 3:  # Only first 3 models for readability
            z_scores = results['z_scores']
            ax2.hist(z_scores, bins=30, alpha=0.5, density=True, 
                    label=results['model_name'])
    
    # Standard normal distribution for comparison
    x = np.linspace(0, 5, 100)
    ax2.plot(x, 2 * stats.norm.pdf(x), 'k--', linewidth=2, label='Standard Normal')
    ax2.set_xlabel('z-score (|y - ŷ| / σ)')
    ax2.set_ylabel('Probability Density')
    ax2.set_title('Distribution of z-scores (should be half-normal)')
    ax2.legend()
    ax2.grid(alpha=0.3)
    ax2.set_xlim(0, 5)
    
    # c) Calibration Plot for 95% confidence level (FIXED)
    ax3 = axes[1, 0]
    for results in all_results:
        model_name = results['model_name']
        calibration_df = results['calibration_curve']
        
        # Filter for 95% confidence level and convert to numpy arrays
        df_95 = calibration_df[calibration_df['confidence_level'] == 0.95]
        if not df_95.empty:
            # Convert to numpy arrays explicitly
            avg_unc_array = df_95['avg_uncertainty'].to_numpy()
            emp_cov_array = df_95['empirical_coverage'].to_numpy()
            
            ax3.plot(avg_unc_array, emp_cov_array, 
                    marker='s', label=model_name, linewidth=2)
    
    ax3.axhline(y=95, color='k', linestyle='--', alpha=0.5, label='Target (95%)')
    ax3.set_xlabel('Average Uncertainty in Each Bin')
    ax3.set_ylabel('Empirical Coverage (%)')
    ax3.set_title('Calibration Curve (95% Confidence Level)')
    ax3.legend()
    ax3.grid(alpha=0.3)
    
    # d) Comparison of Coverage and Sharpness
    ax4 = axes[1, 1]
    colors = plt.cm.tab10(np.arange(len(all_results)))
    
    for i, results in enumerate(all_results):
        model_name = results['model_name']
        coverage = results['coverage'][0.95]['coverage_percentage']
        sharpness = results['metrics']['sharpness']
        
        ax4.scatter(sharpness, coverage, s=150, color=colors[i], 
                   label=model_name, edgecolors='black', alpha=0.8)
        ax4.text(sharpness, coverage, f' {model_name}', 
                fontsize=9, va='center')
    
    ax4.axhline(y=95, color='red', linestyle='--', alpha=0.7, label='Target Coverage')
    ax4.set_xlabel('Sharpness (Average Uncertainty)')
    ax4.set_ylabel('Coverage 95% (%)')
    ax4.set_title('Comparison of Sharpness and Coverage')
    ax4.grid(alpha=0.3)
    ax4.legend()
    
    plt.tight_layout()
    plt.savefig('uncertainty_coverage_analysis.png', dpi=300, bbox_inches='tight')
    print("Coverage analysis plot saved (uncertainty_coverage_analysis.png)")
    
    # Plot 2: Visualization of predictions with confidence intervals
    plt.figure(figsize=(12, 10))
    
    # Use Ensemble model (last in list)
    ensemble_results = all_results[-1]
    y_pred = ensemble_results['y_pred']
    uncertainty = ensemble_results['uncertainty']
    
    # Sort for better visualization
    sort_idx = np.argsort(y_true)
    y_true_sorted = y_true[sort_idx]
    y_pred_sorted = y_pred[sort_idx]
    uncertainty_sorted = uncertainty[sort_idx]
    
    # Calculate 95% confidence interval
    z_95 = stats.norm.ppf(0.975)
    lower_95 = y_pred_sorted - z_95 * uncertainty_sorted
    upper_95 = y_pred_sorted + z_95 * uncertainty_sorted
    
    # Plot
    x_vals = np.arange(len(y_true_sorted))
    plt.fill_between(x_vals, lower_95, upper_95, alpha=0.3, color='skyblue', 
                    label='95% Confidence Interval')
    plt.plot(x_vals, y_true_sorted, 'ro', markersize=4, alpha=0.7, label='True Values')
    plt.plot(x_vals, y_pred_sorted, 'b-', linewidth=2, alpha=0.8, label='Predictions')
    
    # Mark samples outside confidence interval
    outside_95 = (y_true_sorted < lower_95) | (y_true_sorted > upper_95)
    plt.plot(x_vals[outside_95], y_true_sorted[outside_95], 'rx', 
            markersize=8, label='Outside CI', alpha=0.8)
    
    plt.xlabel('Sample (Sorted)')
    plt.ylabel('Value')
    plt.title('Predictions with 95% Confidence Intervals (Ensemble Model)')
    plt.legend()
    plt.grid(alpha=0.3)
    plt.tight_layout()
    plt.savefig('uncertainty_intervals_visualization.png', dpi=300, bbox_inches='tight')
    print("Confidence intervals visualization saved (uncertainty_intervals_visualization.png)")
    
    plt.show()
    
    # ===================================================
    # 2.7. Save Results to Excel
    # ===================================================
    
    print("\nStep 7: Saving Results to Excel")
    print("-" * 40)
    
    # Create output directory
    output_dir = 'uncertainty_coverage_results'
    if not os.path.exists(output_dir):
        os.makedirs(output_dir)
    
    timestamp = datetime.now().strftime("%Y%m%d_%H%M%S")
    output_filename = f'uncertainty_coverage_analysis_{timestamp}.xlsx'
    output_path = os.path.join(output_dir, output_filename)
    
    # Create detailed DataFrames for Excel
    coverage_details = []
    for results in all_results:
        model_name = results['model_name']
        for conf_level in confidence_levels:
            cov_result = results['coverage'][conf_level]
            coverage_details.append({
                'Model': model_name,
                'Confidence_Level': f"{conf_level*100:.0f}%",
                'Empirical_Coverage': f"{cov_result['coverage_percentage']:.2f}%",
                'Expected_Coverage': f"{conf_level*100:.0f}%",
                'Difference': f"{cov_result['coverage_percentage'] - conf_level*100:.2f}%",
                'Avg_Interval_Width': cov_result['avg_interval_width'],
                'RMSE': cov_result['rmse'],
                'MAE': cov_result['mae']
            })
    
    # Raw data for each sample
    raw_data = pd.DataFrame({
        'Sample': range(1, len(y_true) + 1),
        'y_True': y_true,
        'y_Ensemble': y_pred_ensemble,
        'Uncertainty_Ensemble': total_uncertainty,
        'Internal_Uncertainty': np.sqrt(internal_uncertainty),
        'Between_Model_Uncertainty': np.sqrt(between_model_uncertainty),
        'In_95%_CI': ensemble_results['coverage'][0.95]['in_interval'].astype(int)
    })
    
    # Add predictions and uncertainties for each model
    for i in range(min(6, n_models)):
        raw_data[f'y_Model_{i+1}'] = y_pred_all[:, i]
        raw_data[f'Uncertainty_Model_{i+1}'] = uncertainty_all[:, i]
    
    # z-score statistics
    zscore_stats = []
    for results in all_results:
        model_name = results['model_name']
        z_scores = results['z_scores']
        
        # Normality test for z-scores
        k2, p_value = stats.normaltest(z_scores)
        
        zscore_stats.append({
            'Model': model_name,
            'Mean': np.mean(z_scores),
            'Std': np.std(z_scores),
            'Median': np.median(z_scores),
            'Skewness': stats.skew(z_scores),
            'Kurtosis': stats.kurtosis(z_scores),
            'Normality_pvalue': p_value,
            'Normal?': 'Yes' if p_value > 0.05 else 'No',
            'Coverage_95%': f"{results['coverage'][0.95]['coverage_percentage']:.1f}%"
        })
    
    # Save to Excel
    try:
        with pd.ExcelWriter(output_path, engine='openpyxl') as writer:
            comparison_df.to_excel(writer, sheet_name='Model_Comparison', index=False)
            pd.DataFrame(coverage_details).to_excel(writer, sheet_name='Coverage_Details', index=False)
            raw_data.to_excel(writer, sheet_name='Raw_Data', index=False)
            pd.DataFrame(zscore_stats).to_excel(writer, sheet_name='ZScore_Stats', index=False)
        
        print(f"Results saved to: {output_path}")
        
    except Exception as e:
        print(f"Error saving Excel file: {e}")
        print("Saving as CSV files instead...")
        
        comparison_df.to_csv('coverage_comparison.csv', index=False)
        pd.DataFrame(coverage_details).to_csv('coverage_details.csv', index=False)
        raw_data.to_csv('coverage_raw_data.csv', index=False)
        pd.DataFrame(zscore_stats).to_csv('zscore_stats.csv', index=False)
        
        print("Results saved as CSV files.")
    
    # ===================================================
    # 2.8. Final Report
    # ===================================================
    
    print("\n" + "=" * 70)
    print("FINAL REPORT - UNCERTAINTY COVERAGE TEST")
    print("=" * 70)
    
    # Find best models
    best_coverage_idx = np.argmax([r['coverage'][0.95]['coverage_percentage'] for r in all_results])
    best_calibration_idx = np.argmin([r['coverage'][0.95]['calibration_error'] for r in all_results])
    
    print(f"\nSummary Statistics:")
    print(f"  Total models analyzed: {len(all_results)}")
    print(f"  Number of samples: {n_samples}")
    print(f"  Confidence levels analyzed: {len(confidence_levels)}")
    
    print(f"\nBest Models:")
    print(f"  Best Coverage: {all_results[best_coverage_idx]['model_name']}")
    print(f"    Coverage 95%: {all_results[best_coverage_idx]['coverage'][0.95]['coverage_percentage']:.1f}%")
    
    print(f"  Best Calibration: {all_results[best_calibration_idx]['model_name']}")
    print(f"    Calibration error: {all_results[best_calibration_idx]['coverage'][0.95]['calibration_error']:.4f}")
    
    # Overall assessment
    avg_coverage = np.mean([r['coverage'][0.95]['coverage_percentage'] for r in all_results])
    avg_calibration_error = np.mean([r['coverage'][0.95]['calibration_error'] for r in all_results])
    
    overall_assessment = 'Excellent' if avg_calibration_error < 0.02 else \
                        'Good' if avg_calibration_error < 0.05 else \
                        'Acceptable' if avg_calibration_error < 0.1 else 'Poor'
    
    print(f"\nOverall Uncertainty Quality Assessment:")
    print(f"  Average Coverage 95%: {avg_coverage:.1f}%")
    print(f"  Average Calibration Error: {avg_calibration_error:.4f}")
    print(f"  Status: {overall_assessment}")
    
    print(f"\nOutput Files Created:")
    print(f"  1. Comprehensive Excel file: {output_path}")
    print(f"  2. Coverage analysis plot: uncertainty_coverage_analysis.png")
    print(f"  3. Confidence intervals visualization: uncertainty_intervals_visualization.png")
    
    print(f"\n✅ Uncertainty Coverage Test analysis completed!")
    
    return {
        'all_results': all_results,
        'comparison_df': comparison_df,
        'y_true': y_true,
        'y_pred_all': y_pred_all,
        'uncertainty_all': uncertainty_all,
        'output_path': output_path
    }

# ===================================================
# 3. Main Program Execution
# ====================================================

if __name__ == "__main__":
    print("=" * 70)
    print("UNCERTAINTY COVERAGE TEST TOOL")
    print("=" * 70)
    print("This tool analyzes the quality of uncertainty estimates in models.")
    print("\nRequired files:")
    print("  1. predictions.txt  - 6 columns of predictions (each column one model)")
    print("  2. uncertainty.txt  - 6 columns of uncertainty (optional, calculated if not available)")
    print("  3. target.txt       - True values (y_real)")
    print("\nNote: If uncertainty.txt is not available,")
    print("      uncertainty will be calculated from variance between models.")
    print("=" * 70)
    
    try:
        results = run_uncertainty_coverage_analysis()
        
        # Save summary as text file
        try:
            with open('coverage_summary.txt', 'w', encoding='utf-8') as f:
                f.write("UNCERTAINTY COVERAGE TEST SUMMARY\n")
                f.write("=" * 50 + "\n\n")
                f.write(results['comparison_df'].to_string(index=False))
            print("\n✅ Summary saved to 'coverage_summary.txt'")
        except Exception as e:
            print(f"\n⚠️ Warning: Could not save text file: {e}")
            print("Saving as CSV instead...")
            results['comparison_df'].to_csv('coverage_summary.csv', index=False)
            print("✅ Summary saved as CSV file.")
        
    except Exception as e:
        print(f"\n❌ Error in program execution: {e}")
        import traceback
        traceback.print_exc()
        print("\nPlease check your input files.")
