# Supplementary material for: Constraint aware and uncertainty informed QSAR modeling of Tetrahymena pyriformis toxicity using physicochemical descriptors
Source: Sci Rep. 2026 Apr 29;16:16577. doi: 10.1038/s41598-026-50786-7 (PMC13219610; doi:10.1038/s41598-026-50786-7)
Supplement: Supplementary file 2 — Supplementary Material 2 [file 41598_2026_50786_MOESM2_ESM.zip › Y-scrambling.py]

import numpy as np
import matplotlib.pyplot as plt
import pandas as pd
import warnings
import os
from datetime import datetime
from sklearn.metrics import r2_score, mean_squared_error
from scipy import stats

warnings.filterwarnings('ignore')


def load_data(predictions_file, target_file):

    try:
 
        with open(predictions_file, 'r') as f:
            first_line = f.readline()
        
        if ',' in first_line:
            delimiter = ','
        elif '\t' in first_line:
            delimiter = '\t'
        else:
            delimiter = None  
        
        y_pred = np.loadtxt(predictions_file, delimiter=delimiter)
        
        y_real = np.loadtxt(target_file, delimiter=delimiter)
        
        if y_pred.ndim == 1:
            y_pred = y_pred.reshape(-1, 1)
        elif y_pred.ndim == 2 and y_pred.shape[1] != 6:
            print(f"⚠️  {y_pred.shape[1]}")

        
        if len(y_real) != y_pred.shape[0]:
            raise ValueError(f"   ! : {len(y_real)}، : {y_pred.shape[0]}")
        
        return y_real, y_pred
    
    except Exception as e:
        print(f"❌    {e}")
        raise


predictions_file = "predictions.txt"      
target_file = "target.txt"          


try:
    y_test_real, y_test_pred_all = load_data(predictions_file, target_file)
except Exception as e:
    print(f"{e}")
    exit()


if y_test_pred_all.ndim == 1 or y_test_pred_all.shape[1] == 1:
    y_test_pred_single = y_test_pred_all.flatten()
    
    r2_single = r2_score(y_test_real, y_test_pred_single)
    rmse_single = np.sqrt(mean_squared_error(y_test_real, y_test_pred_single))
    

    y_test_pred_all = y_test_pred_all.reshape(-1, 1)
    
elif y_test_pred_all.shape[1] >= 6:
    if y_test_pred_all.shape[1] > 6:
        y_test_pred_all = y_test_pred_all[:, :6]
    
    
    model_r2 = []
    model_rmse = []
    
    for i in range(6):
        r2_i = r2_score(y_test_real, y_test_pred_all[:, i])
        rmse_i = np.sqrt(mean_squared_error(y_test_real, y_test_pred_all[:, i]))
        model_r2.append(r2_i)
        model_rmse.append(rmse_i)
        print(f" {i+1}: R² = {r2_i:.4f}, RMSE = {rmse_i:.4f}")
    
    print("-" * 40)
    print(f" R² : {np.mean(model_r2):.4f} ± {np.std(model_r2):.4f}")
    print(f" RMSE : {np.mean(model_rmse):.4f} ± {np.std(model_rmse):.4f}")


y_test_pred_mean = np.mean(y_test_pred_all, axis=1)

r2_real = r2_score(y_test_real, y_test_pred_mean)
rmse_real = np.sqrt(mean_squared_error(y_test_real, y_test_pred_mean))


n_iterations = 200
r2_scrambled = []
rmse_scrambled = []


for i in range(n_iterations):
    y_scrambled = np.random.permutation(y_test_real.copy())
    
    r2_scrambled.append(r2_score(y_scrambled, y_test_pred_mean))
    rmse_scrambled.append(np.sqrt(mean_squared_error(y_scrambled, y_test_pred_mean)))
    


r2_scrambled_mean = np.mean(r2_scrambled)
r2_scrambled_std = np.std(r2_scrambled)
r2_scrambled_median = np.median(r2_scrambled)


p_value = np.sum(np.array(r2_scrambled) >= r2_real) / n_iterations

z_score = (r2_real - r2_scrambled_mean) / r2_scrambled_std if r2_scrambled_std > 0 else 0
