# Supplementary material for: Constraint aware and uncertainty informed QSAR modeling of Tetrahymena pyriformis toxicity using physicochemical descriptors
Source: Sci Rep. 2026 Apr 29;16:16577. doi: 10.1038/s41598-026-50786-7 (PMC13219610; doi:10.1038/s41598-026-50786-7)
Supplement: Supplementary file 2 — Supplementary Material 2 [file 41598_2026_50786_MOESM2_ESM.zip › 01_cleaned_data.py]

import pandas as pd


df = pd.read_excel('Data/Descriptor-mmc2.xlsx')


def simple_smiles_clean(smi):

    if pd.isna(smi):
        return None
 
    smi = str(smi).strip()

    if len(smi) < 2:
        return None
    return smi

df['cleaned_smiles'] = df['Smiles'].apply(simple_smiles_clean)
df = df.dropna(subset=['cleaned_smiles'])


df = df.drop_duplicates(subset=['cleaned_smiles'])


print(df.isnull().sum())


critical_cols = ['MW', 'LogP', 'nDB', 'nROH', 'pIGC50']
missing_critical = df[critical_cols].isnull().sum()
print(missing_critical)


df = df.dropna(subset=critical_cols)


mean = df['pIGC50'].mean()
std = df['pIGC50'].std()
lower_bound = mean - 3*std
upper_bound = mean + 3*std

outliers = df[(df['pIGC50'] < lower_bound) | (df['pIGC50'] > upper_bound)]


df = df[(df['pIGC50'] >= lower_bound) & (df['pIGC50'] <= upper_bound)]


print(df['pIGC50'].describe())


output_path = 'Data/01_cleaned_data.xlsx'
df.to_excel(output_path, index=False)


print(df[['Name', 'cleaned_smiles', 'MW', 'LogP', 'pIGC50']].head())
