# Supplementary material for: Constraint aware and uncertainty informed QSAR modeling of Tetrahymena pyriformis toxicity using physicochemical descriptors
Source: Sci Rep. 2026 Apr 29;16:16577. doi: 10.1038/s41598-026-50786-7 (PMC13219610; doi:10.1038/s41598-026-50786-7)
Supplement: Supplementary file 2 — Supplementary Material 2 [file 41598_2026_50786_MOESM2_ESM.zip › 02_selected_features.py]

import pandas as pd
import seaborn as sns
import matplotlib.pyplot as plt
import numpy as np


df = pd.read_excel('Data/01_cleaned_data.xlsx')


print(df.columns.tolist())

potential_descriptors = ['MW', 'A', 'LogP', 'NRB', 'nROH', 'GATS1p', 'nDB', 'B']

available_descriptors = [col for col in potential_descriptors if col in df.columns]
print(f"تعداد: {len(available_descriptors)}")

correlation_matrix = df[available_descriptors + ['pIGC50']].corr()
correlation_with_target = correlation_matrix['pIGC50'].drop('pIGC50')

print(correlation_with_target.sort_values(ascending=False))

plt.figure(figsize=(10, 8))
sns.heatmap(df[available_descriptors].corr(), annot=True, cmap='coolwarm', center=0)
plt.title('')
plt.tight_layout()
plt.savefig('Data/correlation_heatmap.png', dpi=300)
plt.show()

fig, axes = plt.subplots(2, 4, figsize=(15, 8))
axes = axes.ravel()

for i, descriptor in enumerate(available_descriptors):
    axes[i].hist(df[descriptor].dropna(), bins=30, edgecolor='black')
    axes[i].set_title(f'{descriptor}')
    axes[i].set_xlabel('amount')
    axes[i].set_ylabel('count')

plt.tight_layout()
plt.savefig('Data/descriptors_distribution.png', dpi=300)
plt.show()

fig, axes = plt.subplots(2, 4, figsize=(15, 8))
axes = axes.ravel()

for i, descriptor in enumerate(available_descriptors):
    axes[i].scatter(df[descriptor], df['pIGC50'], alpha=0.5)
    axes[i].set_title(f'{descriptor} vs pIGC50')
    axes[i].set_xlabel(descriptor)
    axes[i].set_ylabel('pIGC50')
    
    try:
        z = np.polyfit(df[descriptor], df['pIGC50'], 1)
        p = np.poly1d(z)
        axes[i].plot(df[descriptor], p(df[descriptor]), "r--", alpha=0.8)
    except:
        pass

plt.tight_layout()
plt.savefig('Data/descriptors_vs_target.png', dpi=300)
plt.show()

feature_info = pd.DataFrame({
    'Descriptor': available_descriptors,
    'Correlation_with_pIGC50': [correlation_with_target[d] for d in available_descriptors],
    'Mean': [df[d].mean() for d in available_descriptors],
    'Std': [df[d].std() for d in available_descriptors],
    'Min': [df[d].min() for d in available_descriptors],
    'Max': [df[d].max() for d in available_descriptors],
    'Missing_count': [df[d].isnull().sum() for d in available_descriptors]
})


monotonicity_map = {
    'MW': 1,     
    'LogP': 1,     
    'nDB': 1,     
    'nROH': -1,     
    'A': 0,       
    'NRB': 0,     
    'GATS1p': 0,  
    'B': 0        
}

feature_info['Suggested_monotonicity'] = [monotonicity_map.get(d, 0) for d in available_descriptors]
feature_info['Monotonicity_direction'] = feature_info['Suggested_monotonicity'].map({1: '↑', -1: '↓', 0: '?'})


feature_info.to_excel('Data/02_selected_features_analysis.xlsx', index=False)

df_selected = df[available_descriptors + ['pIGC50', 'cleaned_smiles']].copy()
df_selected.to_excel('Data/02_data_with_selected_features.xlsx', index=False)
